# Supplementary material for: Comparative transcriptome analysis of resistant and susceptible watermelon genotypes reveals the role of RNAi, callose, proteinase, and cell wall in squash vein yellowing virus resistance
Source: Front Plant Sci. 2024 Aug 2;15:1426647. doi: 10.3389/fpls.2024.1426647 (PMC11327015; doi:10.3389/fpls.2024.1426647)
Supplement: Supplementary file 1 [file Table_1.xlsx]

## Sheet: PRD0vsCSD0
gene_id	log2foldchange	pvalue	padjust	gene_name	gene_description
ClCG02G015730	-10.4457	2.34e-193	4.28e-189	maker-CGscf_0006-augustus-gene-5.378	- && Q43191.1 RecName: Full=Probable linoleate 9S-lipoxygenase 5; AltName: Full=Leaf lipoxygenase && PF01477:PLAT/LH2 domain|PF00305:Lipoxygenase
ClCG10G010450	-6.9037	2.55e-153	2.33e-149	augustus_masked-CGscf_0020-processed-gene-5.536	- && - && -
ClCG08G012990	-5.70794	5.87e-145	3.58e-141	augustus_masked-CGscf_0017-processed-gene-4.13	- && - && -
ClCG02G015990	-7.2101	6.04e-137	2.77e-133	augustus_masked-CGscf_0006-processed-gene-5.323	- && P32765.1 RecName: Full=21 kDa seed protein; Flags: Precursor && PF00197:Trypsin and protease inhibitor
ClCG02G023880	-4.98875	4.67e-117	1.71e-113	maker-CGscf_0038-augustus-gene-0.583	- && - && PF04819:Family of unknown function (DUF716)
ClCG05G005060	-6.58188	1.61e-101	4.91e-98	maker-CGscf_0002-augustus-gene-16.476	- && Q9ZVC7.2 RecName: Full=Xylogen-like protein 11; Flags: Precursor && PF14368:Probable lipid transfer
ClCG07G005530	-3.96365	7.18e-101	1.88e-97	maker-CGscf_0018-augustus-gene-2.321	- && Q9C9W9.1 RecName: Full=Adagio protein 3; AltName: Full=F-box only protein 2a; Short=FBX2a; AltName: Full=Flavin-binding kelch repeat F-box protein 1 && PF13418:Galactose oxidase, central domain|PF13426:PAS domain|PF13415:Galactose oxidase, central domain|PF07646:Kelch motif
ClCG09G016110	-2.71953	9.38e-99	2.15e-95	genemark-CGscf_0022-processed-gene-4.107	- && Q8S8F9.1 RecName: Full=Nicotinamidase 1; Short=AtNIC1; AltName: Full=Nicotine deamidase 1 && PF00857:Isochorismatase family
ClCG09G012170	3.45935	4.5e-95	9.15e-92	maker-CGscf_0001-augustus-gene-13.358	- && Q39732.1 RecName: Full=Glycine cleavage system H protein, mitochondrial; Flags: Precursor && PF01597:Glycine cleavage H-protein
ClCG03G008330	-10.0626	5.22e-95	9.56e-92	maker-CGscf_0010-snap-gene-2.434	- && Q9SA85.1 RecName: Full=Berberine bridge enzyme-like 8; Short=AtBBE-like 8; Flags: Precursor && PF08031:Berberine and berberine like
ClCG05G024990	-5.7745	3.03e-90	5.04e-87	maker-CGscf_0004-augustus-gene-0.540	- && Q84XG9.1 RecName: Full=IAA-amino acid hydrolase ILR1-like 1; Flags: Precursor && PF01546:Peptidase family M20/M25/M40|PF07687:Peptidase dimerisation domain
ClCG10G010430	-10.0163	1.93e-89	2.95e-86	snap_masked-CGscf_0020-processed-gene-5.456	- && - && -
ClCG06G008820	-9.45374	2.72e-88	3.83e-85	maker-CGscf_0003-augustus-gene-13.365	- && A6W3C9.1 RecName: Full=5'-methylthioadenosine/S-adenosylhomocysteine nucleosidase; Short=MTA/SAH nucleosidase; Short=MTAN; AltName: Full=5'-methylthioadenosine nucleosidase; Short=MTA nucleosidase; AltName: Full=S-adenosylhomocysteine nucleosidase; Short=AdoHcy nucleosidase; Short=SAH nucleosidase; Short=SRH nucleosidase && PF01048:Phosphorylase superfamily
ClCG10G012940	2.9489	9.08e-86	1.19e-82	maker-CGscf_0009-augustus-gene-8.444	- && Q9SAH7.1 RecName: Full=Probable WRKY transcription factor 40; AltName: Full=WRKY DNA-binding protein 40 && PF03106:WRKY DNA -binding domain
ClCG01G024380	5.06904	5.62e-85	6.86e-82	augustus_masked-CGscf_0043-processed-gene-1.471	- && P09756.1 RecName: Full=Chlorophyll a-b binding protein 3, chloroplastic; AltName: Full=LHCII type I CAB-3; Short=LHCP; Flags: Precursor && PF00504:Chlorophyll A-B binding protein
ClCG03G015390	4.31457	1.43e-84	1.64e-81	augustus_masked-CGscf_0012-processed-gene-7.347	- && - && PF13359:DDE superfamily endonuclease
ClCG08G000790	-7.93983	2.28e-84	2.45e-81	maker-CGscf_0046-augustus-gene-1.763	- && Q6YM50.1 RecName: Full=Mannan endo-1,4-beta-mannosidase 5; AltName: Full=Beta-mannanase 5; AltName: Full=Endo-beta-1,4-mannanase 5; AltName: Full=LeMAN5; Flags: Precursor >Q9FZ03.2 RecName: Full=Mannan endo-1,4-beta-mannosidase 2; AltName: Full=Beta-mannanase 2; AltName: Full=Endo-beta-1,4-mannanase 2; AltName: Full=LeMAN2; Flags: Precursor && PF00150:Cellulase (glycosyl hydrolase family 5)
ClCG02G015140	-3.43019	2.42e-81	2.46e-78	maker-CGscf_0006-augustus-gene-5.442	- && Q0III6.1 RecName: Full=DnaJ homolog subfamily B member 6; AltName: Full=MRJ && PF00226:DnaJ domain
ClCG02G008250	-5.53784	2.94e-81	2.83e-78	genemark-CGscf_0005s1645503e12290793-processed-gene-4.99	- && Q9FG65.1 RecName: Full=Cytochrome P450 81D1 && PF00067:Cytochrome P450
ClCG07G013300	-5.97276	5.67e-80	5.19e-77	genemark-CGscf_0072-processed-gene-0.61	- && P36444.1 RecName: Full=NADP-dependent malic enzyme, chloroplastic; Short=NADP-ME; Flags: Precursor && PF00390:Malic enzyme, N-terminal domain|PF03949:Malic enzyme, NAD binding domain
ClCG09G015970	-8.95626	2.36e-79	2.06e-76	maker-CGscf_0022-snap-gene-4.505	- && - && -
ClCG05G009330	-2.85143	5.41e-79	4.51e-76	maker-CGscf_0002-augustus-gene-10.437	- && Q9FLD7.1 RecName: Full=Beta-glucuronosyltransferase GlcAT14A; AltName: Full=GT14 family glucuronic acid transferase 1; Short=AtGlcAT14A && PF02485:Core-2/I-Branching enzyme
ClCG03G008040	5.44298	3.42e-78	2.72e-75	genemark-CGscf_0010-processed-gene-2.152	- && O80340.1 RecName: Full=Ethylene-responsive transcription factor 4; Short=AtERF4; AltName: Full=Ethylene-responsive element-binding factor 4; Short=EREBP-4; AltName: Full=Protein RELATED TO APETALA2 5 && PF00847:AP2 domain
ClCG09G010180	3.44298	3.85e-76	2.94e-73	augustus_masked-CGscf_0001-processed-gene-9.379	- && - && PF05633:Protein BYPASS1-related
ClCG02G007400	-3.85839	2.2e-75	1.61e-72	maker-CGscf_0005s1645503e12290793-augustus-gene-6.313	- && Q9LJM4.1 RecName: Full=Receptor-like protein kinase HAIKU2; Flags: Precursor && PF00069:Protein kinase domain|PF13855:Leucine rich repeat
ClCG01G021770	-3.12377	6.57e-73	4.63e-70	maker-CGscf_0015-augustus-gene-0.613	- && Q9C519.1 RecName: Full=WRKY transcription factor 6; AltName: Full=WRKY DNA-binding protein 6; Short=AtWRKY6 && PF03106:WRKY DNA -binding domain
ClCG08G008930	-2.73457	2e-72	1.35e-69	snap_masked-CGscf_0026-processed-gene-0.217	- && O49840.1 RecName: Full=Protein kinase 2B, chloroplastic; Flags: Precursor && PF00069:Protein kinase domain
ClCG05G007400	-5.93601	3.27e-70	2.14e-67	maker-CGscf_0002-snap-gene-13.474	- && O04887.1 RecName: Full=Pectinesterase 2; Short=PE 2; AltName: Full=Pectin methylesterase; Flags: Precursor && PF01095:Pectinesterase|PF04043:Plant invertase/pectin methylesterase inhibitor
ClCG01G017140	-4.72691	8.41e-70	5.26e-67	genemark-CGscf_0015-processed-gene-4.122	- && Q6WNQ8.1 RecName: Full=Cytochrome P450 81E8 [Medicago truncatula] && PF12819:Malectin-like domain|PF07714:Protein tyrosine kinase|PF00067:Cytochrome P450
ClCG11G003870	4.32606	8.63e-70	5.26e-67	maker-CGscf_0021-snap-gene-4.492	- && Q944G9.2 RecName: Full=Fructose-bisphosphate aldolase 2, chloroplastic; Short=AtFBA2; Flags: Precursor && PF00274:Fructose-bisphosphate aldolase class-I
ClCG05G020700	-4.61136	7.43e-68	4.39e-65	maker-CGscf_0004-snap-gene-4.655	- && Q9C7Z9.2 RecName: Full=Serine carboxypeptidase-like 18; Flags: Precursor && PF00450:Serine carboxypeptidase
ClCG07G012900	-3.09069	1.15e-67	6.56e-65	maker-CGscf_0072-augustus-gene-0.395	- && Q39002.2 RecName: Full=ADP,ATP carrier protein 1, chloroplastic; AltName: Full=ADP/ATP translocase 1; AltName: Full=Adenine nucleotide translocase 1; Flags: Precursor && PF03219:TLC ATP/ADP transporter
ClCG05G015390	2.99669	3.95e-67	2.19e-64	augustus_masked-CGscf_0004-processed-gene-10.314	- && P00289.2 RecName: Full=Plastocyanin, chloroplastic; Flags: Precursor && PF00127:Copper binding proteins, plastocyanin/azurin family
ClCG02G017780	-2.72538	9.55e-67	5.14e-64	maker-CGscf_0006-snap-gene-3.551	- && Q9LVY1.1 RecName: Full=Tyrosine aminotransferase; Short=TAT; AltName: Full=L-tyrosine:2-oxoglutarate aminotransferase && PF00155:Aminotransferase class I and II
ClCG06G001870	-2.49036	3.47e-66	1.81e-63	maker-CGscf_0003-augustus-gene-1.437	- && Q9FY93.1 RecName: Full=NAC domain-containing protein 83; Short=ANAC083; AltName: Full=Protein VND-INTERACTING 2 && PF02365:No apical meristem (NAM) protein
ClCG03G004340	-9.6736	9.94e-66	5.05e-63	augustus_masked-CGscf_0010-processed-gene-6.455	- && - && PF04885:Stigma-specific protein, Stig1
ClCG03G015240	3.23448	1.75e-63	8.64e-61	augustus_masked-CGscf_0012-processed-gene-6.91	- && - && PF06596:Photosystem II reaction centre X protein (PsbX)
ClCG04G007370	-5.39916	2.99e-63	1.44e-60	augustus_masked-CGscf_0027-processed-gene-2.322	- && Q9SR40.1 RecName: Full=Laccase-7; AltName: Full=Benzenediol:oxygen oxidoreductase 7; AltName: Full=Diphenol oxidase 7; AltName: Full=Urishiol oxidase 7; Flags: Precursor && PF07731:Multicopper oxidase|PF00394:Multicopper oxidase|PF07732:Multicopper oxidase
ClCG06G003020	7.76409	4.36e-63	2.05e-60	augustus_masked-CGscf_0003-processed-gene-3.332	- && - && PF07468:Agglutinin domain
ClCG11G012660	2.28224	5.93e-63	2.72e-60	augustus_masked-CGscf_0014-processed-gene-6.61	- && Q9M0B6.1 RecName: Full=UDP-glucuronate 4-epimerase 1; AltName: Full=UDP-glucuronic acid epimerase 1; Short=AtUGlcAE3 && PF16363:GDP-mannose 4,6 dehydratase
ClCG01G000240	-3.88715	1.21e-62	5.39e-60	maker-CGscf_0024-augustus-gene-3.1043	- && - && -
ClCG03G014720	-4.59303	2.04e-62	8.88e-60	genemark-CGscf_0012-processed-gene-6.229	- && Q9SMZ4.1 RecName: Full=Alpha-aminoadipic semialdehyde synthase; AltName: Full=cAt-LKR/SDH; Short=LKR/SDH; Includes: RecName: Full=Lysine ketoglutarate reductase; Short=LKR; Includes: RecName: Full=Saccharopine dehydrogenase; AltName: Full=cAt-SDH; Short=SDH && PF16653:Saccharopine dehydrogenase C-terminal domain|PF05222:Alanine dehydrogenase/PNT, N-terminal domain|PF04455:LOR/SDH bifunctiona…
ClCG07G003520	4.65745	3.34e-61	1.42e-58	maker-CGscf_0049-augustus-gene-0.405	- && O98997.2 RecName: Full=Ribulose bisphosphate carboxylase/oxygenase activase, chloroplastic; Short=RA; Short=RuBisCO activase; Flags: Precursor && PF00004:ATPase family associated with various cellular activities (AAA)
ClCG04G007760	-7.12098	2.79e-59	1.16e-56	augustus_masked-CGscf_0027-processed-gene-1.447	- && - && -
ClCG05G022810	-5.55263	5.1e-59	2.07e-56	maker-CGscf_0004-augustus-gene-2.505	- && Q8L7U7.1 RecName: Full=ACD11 homolog protein; AltName: Full=Probable ceramide-1-phosphate transfer protein && PF08718:Glycolipid transfer protein (GLTP)
ClCG11G018280	-3.91219	2.54e-58	1.01e-55	maker-CGscf_0014-augustus-gene-0.544	- && Q93VY3.1 RecName: Full=NAC domain-containing protein 72; Short=ANAC072; AltName: Full=Protein RESPONSIVE TO DESICCATION 26 && PF02365:No apical meristem (NAM) protein
ClCG07G009850	-6.18507	2.92e-58	1.14e-55	augustus_masked-CGscf_0008-processed-gene-9.347	- && Q01IK0.2 RecName: Full=Homeobox-leucine zipper protein HOX22; AltName: Full=HD-ZIP protein HOX22; AltName: Full=Homeodomain transcription factor HOX22; AltName: Full=OsHox22 >Q7XUJ5.2 RecName: Full=Homeobox-leucine zipper protein HOX22; AltName: Full=HD-ZIP protein HOX22; AltName: Full=Homeodomain transcription factor HOX22; AltName: Full=OsHox22 && PF00046:Homeodomain|PF02183:Homeobox assoc…
ClCG08G007620	-3.58229	1e-57	3.83e-55	maker-CGscf_0026-augustus-gene-2.408	- && Q9MAG3.2 RecName: Full=ABC transporter G family member 24; Short=ABC transporter ABCG.24; Short=AtABCG24; AltName: Full=Probable white-brown complex homolog protein 25; Short=AtWBC25 && PF00005:ABC transporter
ClCG03G005830	-4.66783	1.56e-57	5.84e-55	maker-CGscf_0010-augustus-gene-5.379	- && P43309.1 RecName: Full=Polyphenol oxidase, chloroplastic; Short=PPO; AltName: Full=Catechol oxidase; Flags: Precursor && PF00264:Common central domain of tyrosinase|PF12143:Protein of unknown function (DUF_B2219)|PF12142:Polyphenol oxidase middle domain
ClCG09G004850	-5.32306	1.11e-56	4.05e-54	maker-CGscf_0001-augustus-gene-4.602	- && Q9LDE1.1 RecName: Full=Transcription factor MYB108; AltName: Full=Myb-related protein 108; Short=AtMYB108; AltName: Full=Protein BOTRYTIS-SUSCEPTIBLE 1 && PF00249:Myb-like DNA-binding domain
ClCG04G009220	-4.39392	1.82e-56	6.52e-54	maker-CGscf_0027-augustus-gene-0.513	- && Q9SJK7.1 RecName: Full=Transcription factor TCP11 && PF03634:TCP family transcription factor|PF02338:OTU-like cysteine protease
ClCG02G020240	-3.05169	3.06e-56	1.08e-53	snap_masked-CGscf_0006-processed-gene-0.242	- && Q94B55.1 RecName: Full=Putative E3 ubiquitin-protein ligase XBAT31; AltName: Full=Ankyrin repeat domain and RING finger-containing protein XBAT31; AltName: Full=Protein XB3 homolog 1 && PF13857:Ankyrin repeats (many copies)|PF12796:Ankyrin repeats (3 copies)
ClCG11G004420	-3.85005	6.1e-56	2.11e-53	maker-CGscf_0021-augustus-gene-4.450	- && Q03250.1 RecName: Full=Glycine-rich RNA-binding protein 7; Short=AtGR-RBP7; AltName: Full=AtRBG7; AltName: Full=Glycine-rich protein 7; Short=AtGRP7; AltName: Full=Protein COLD, CIRCADIAN RHYTHM, AND RNA BINDING 2; Short=Protein CCR2 && PF00076:RNA recognition motif. (a.k.a. RRM, RBD, or RNP domain)
ClCG05G002440	-3.76778	8.66e-56	2.94e-53	genemark-CGscf_0002-processed-gene-18.168	- && O04887.1 RecName: Full=Pectinesterase 2; Short=PE 2; AltName: Full=Pectin methylesterase; Flags: Precursor && PF04043:Plant invertase/pectin methylesterase inhibitor|PF01095:Pectinesterase
ClCG10G014960	-4.14135	9.96e-56	3.32e-53	maker-CGscf_0009-augustus-gene-6.381	- && - && -
ClCG07G016740	-5.43951	2.64e-55	8.64e-53	genemark-CGscf_0034-processed-gene-0.71	- && - && -
ClCG07G011990	-8.41868	3.01e-55	9.66e-53	genemark-CGscf_0076-processed-gene-0.82	- && Q9ZP41.1 RecName: Full=EG45-like domain containing protein; AltName: Full=Blight-associated protein p12; AltName: Full=Plant natriuretic peptide; Short=PNP; Flags: Precursor && PF03330:Lytic transglycolase
ClCG03G006490	-4.43301	9.98e-55	3.15e-52	maker-CGscf_0010-snap-gene-4.362	- && - && -
ClCG06G016120	3.64276	2.64e-53	8.2e-51	maker-CGscf_0013-augustus-gene-7.481	- && Q8RXS1.1 RecName: Full=Photosynthetic NDH subunit of subcomplex B 4, chloroplastic; Short=Protein PnsB4; AltName: Full=NDH DEPENDENT FLOW 6; AltName: Full=NDH-DEPENDENT CYCLIC ELECTRON FLOW 6; Flags: Precursor && -
ClCG05G007320	-3.46483	4.98e-53	1.52e-50	maker-CGscf_0002-augustus-gene-13.415	- && - && -
ClCG03G011160	-3.27138	1.02e-52	3.06e-50	maker-CGscf_0048-augustus-gene-0.341	- && - && -
ClCG08G015930	4.48068	1.54e-52	4.55e-50	maker-CGscf_0017-augustus-gene-1.577	- && Q9FMN1.1 RecName: Full=Protein WEAK CHLOROPLAST MOVEMENT UNDER BLUE LIGHT-like 3; Short=Protein WEL3 && PF05701:Weak chloroplast movement under blue light
ClCG05G024420	-2.51089	2.14e-52	6.23e-50	snap_masked-CGscf_0004-processed-gene-1.224	- && Q8L736.2 RecName: Full=F-box/kelch-repeat protein SKIP11; AltName: Full=SKP1-interacting partner 11 && PF01344:Kelch motif
ClCG10G022080	3.82645	5.36e-52	1.53e-49	genemark-CGscf_0061-processed-gene-0.243	- && Q07473.1 RecName: Full=Chlorophyll a-b binding protein CP29.1, chloroplastic; AltName: Full=LHCB4.1; AltName: Full=LHCII protein 4.1; Flags: Precursor && PF00504:Chlorophyll A-B binding protein
ClCG05G019200	-4.86818	1.05e-51	2.96e-49	maker-CGscf_0004-augustus-gene-5.542	- && Q9FJV7.1 RecName: Full=Calcium uniporter protein 4, mitochondrial; Flags: Precursor && PF04678:Mitochondrial calcium uniporter
ClCG05G017520	-2.44437	1.83e-51	5.09e-49	maker-CGscf_0004-snap-gene-7.559	- && P93604.1 RecName: Full=Rust resistance kinase Lr10; AltName: Full=Probable receptor-like serine/threonine-protein kinase LRK10; Flags: Precursor && PF07714:Protein tyrosine kinase
ClCG07G008250	2.2537	1.86e-51	5.09e-49	maker-CGscf_0008-augustus-gene-6.336	- && - && PF01852:START domain
ClCG03G004610	2.60979	3.87e-51	1.04e-48	maker-CGscf_0010-augustus-gene-6.493	- && P54260.1 RecName: Full=Aminomethyltransferase, mitochondrial; AltName: Full=Glycine cleavage system T protein; Short=GCVT; Flags: Precursor && PF08669:Glycine cleavage T-protein C-terminal barrel domain|PF01571:Aminomethyltransferase folate-binding domain
ClCG01G001530	-8.80525	5.65e-51	1.5e-48	augustus_masked-CGscf_0024-processed-gene-3.726	- && - && PF04398:Protein of unknown function, DUF538
ClCG10G014200	5.67228	6.24e-51	1.63e-48	maker-CGscf_0009-augustus-gene-7.487	- && P17067.1 RecName: Full=Carbonic anhydrase, chloroplastic; AltName: Full=Carbonate dehydratase; Contains: RecName: Full=Carbonic anhydrase, 27 kDa isoform; Contains: RecName: Full=Carbonic anhydrase, 25 kDa isoform; Flags: Precursor && PF00484:Carbonic anhydrase
ClCG02G023150	3.43365	6.79e-51	1.75e-48	augustus_masked-CGscf_0038-processed-gene-1.370	- && P31336.1 RecName: Full=Photosystem II 5 kDa protein, chloroplastic; Short=PSII-T; AltName: Full=Light-regulated unknown 11 kDa protein; Flags: Precursor && -
ClCG05G019870	-4.29947	1.41e-50	3.59e-48	genemark-CGscf_0004-processed-gene-5.31	- && P17859.1 RecName: Full=Alpha-amylase; AltName: Full=1,4-alpha-D-glucan glucanohydrolase; Flags: Precursor && PF00128:Alpha amylase, catalytic domain|PF07821:Alpha-amylase C-terminal beta-sheet domain
ClCG06G014850	5.09302	3.12e-50	7.81e-48	augustus_masked-CGscf_0013-processed-gene-6.412	- && Q8RWD0.2 RecName: Full=Zinc finger protein CONSTANS-LIKE 16 && PF06203:CCT motif
ClCG11G000650	-4.57022	1.47e-49	3.63e-47	maker-CGscf_0021-augustus-gene-0.444	- && Q700D9.2 RecName: Full=Putative Myb family transcription factor At1g14600 && PF00249:Myb-like DNA-binding domain
ClCG11G017830	3.04276	1.53e-49	3.74e-47	genemark-CGscf_0014-processed-gene-1.118	- && O80340.1 RecName: Full=Ethylene-responsive transcription factor 4; Short=AtERF4; AltName: Full=Ethylene-responsive element-binding factor 4; Short=EREBP-4; AltName: Full=Protein RELATED TO APETALA2 5 && PF00847:AP2 domain
ClCG07G003610	3.068	2.44e-49	5.88e-47	maker-CGscf_0049-augustus-gene-0.411	- && Q9FN03.1 RecName: Full=Ultraviolet-B receptor UVR8; AltName: Full=Protein UV-B RESISTANCE 8; AltName: Full=RCC1 domain-containing protein UVR8 && PF00415:Regulator of chromosome condensation (RCC1) repeat
ClCG02G008340	-2.40661	2.68e-49	6.36e-47	genemark-CGscf_0005s1645503e12290793-processed-gene-4.72	- && Q94B77.2 RecName: Full=Formin-like protein 5; Short=AtFH5; Short=AtFORMIN-5; AltName: Full=Formin homology 2 domain-containing protein 5 && PF02181:Formin Homology 2 Domain
ClCG04G010880	-3.33493	3.21e-49	7.54e-47	maker-CGscf_0059-augustus-gene-0.712	- && - && -
ClCG09G005160	2.78366	4.39e-49	1.02e-46	augustus_masked-CGscf_0001-processed-gene-4.441	- && - && PF14009:Domain of unknown function (DUF4228)
ClCG02G001140	2.90275	7.07e-49	1.62e-46	genemark-CGscf_0047-processed-gene-1.158	- && Q9LR64.1 RecName: Full=Photosystem II repair protein PSB27-H1, chloroplastic; Short=Psb27-H1; AltName: Full=Thylakoid lumenal protein PSB27-H1; Flags: Precursor && PF13326:Photosystem II Pbs27
ClCG09G012380	-4.21056	7.45e-49	1.68e-46	maker-CGscf_0001-snap-gene-14.374	- && Q850K7.2 RecName: Full=Expansin-like B1; AltName: Full=Expansin-related 1; AltName: Full=OsEXLB1; AltName: Full=OsEXPR1; AltName: Full=OsaEXPb3.1; Flags: Precursor && PF01357:Pollen allergen|PF03330:Lytic transglycolase
ClCG09G015960	-8.33886	3.28e-48	7.32e-46	augustus_masked-CGscf_0022-processed-gene-4.11	- && - && -
ClCG05G005050	-6.2323	6.09e-48	1.34e-45	maker-CGscf_0002-augustus-gene-16.435	- && - && PF14368:Probable lipid transfer
ClCG02G008970	-9.67618	1.34e-47	2.91e-45	maker-CGscf_0005s1645503e12290793-snap-gene-2.389	- && Q339N5.2 RecName: Full=Cellulose synthase-like protein H1; AltName: Full=OsCslH1 && PF03552:Cellulose synthase
ClCG04G004220	-6.29872	2.28e-47	4.9e-45	maker-CGscf_0031-augustus-gene-1.343	- && Q55EX9.2 RecName: Full=Putative methyltransferase DDB_G0268948 && PF08241:Methyltransferase domain
ClCG01G009000	3.1571	4.88e-47	1.04e-44	maker-CGscf_0019-snap-gene-0.396	- && P46486.1 RecName: Full=Photosystem I reaction center subunit III, chloroplastic; AltName: Full=Light-harvesting complex I 17 kDa protein; AltName: Full=PSI-F; Flags: Precursor && PF02507:Photosystem I reaction centre subunit III
ClCG05G018370	3.27227	1.61e-46	3.39e-44	maker-CGscf_0004-augustus-gene-6.549	- && Q8LCP6.2 RecName: Full=Endoglucanase 10; AltName: Full=Endo-1,4-beta glucanase 10; Flags: Precursor && PF00759:Glycosyl hydrolase family 9
ClCG11G003190	-3.40323	2.61e-46	5.43e-44	maker-CGscf_0021-snap-gene-3.578	- && P29602.3 RecName: Full=Cucumber peeling cupredoxin; Short=CPC; AltName: Full=Stellacyanin && PF02298:Plastocyanin-like domain
ClCG10G006490	4.29051	5.17e-46	1.06e-43	augustus_masked-CGscf_0007-processed-gene-8.346	- && Q9S7M0.1 RecName: Full=Chlorophyll a-b binding protein 3, chloroplastic; AltName: Full=Light-harvesting chlorophyll B-binding protein 3; Short=LHCB3*1; Short=Lhcb3; Flags: Precursor && PF00504:Chlorophyll A-B binding protein
ClCG05G022680	3.6315	5.3e-46	1.08e-43	maker-CGscf_0004-augustus-gene-2.470	- && P08474.1 RecName: Full=Ribulose bisphosphate carboxylase small chain, chloroplastic; Short=RuBisCO small subunit; Flags: Precursor && PF12338:Ribulose-1,5-bisphosphate carboxylase small subunit|PF00101:Ribulose bisphosphate carboxylase, small chain
ClCG06G014340	4.45001	5.53e-46	1.11e-43	maker-CGscf_0013-snap-gene-5.570	- && Q944H0.2 RecName: Full=Phosphomethylethanolamine N-methyltransferase; Short=AtPMEAMT; AltName: Full=Phosphoethanolamine N-methyltransferase 2 && PF13489:Methyltransferase domain|PF08241:Methyltransferase domain|PF13649:Methyltransferase domain
ClCG11G009430	-6.16853	6.89e-46	1.37e-43	maker-CGscf_0016-augustus-gene-0.402	- && Q9FYA2.1 RecName: Full=Probable WRKY transcription factor 75; AltName: Full=WRKY DNA-binding protein 75 && PF03106:WRKY DNA -binding domain
ClCG05G010630	3.68798	8.32e-46	1.64e-43	maker-CGscf_0002-snap-gene-9.464	- && Q9LZL3.1 RecName: Full=Aspartic proteinase PCS1; AltName: Full=Aspartic protease 38; Short=AtASP38; AltName: Full=Protein EMBRYO DEFECTIVE 24; AltName: Full=Protein PROMOTION OF CELL SURVIVAL 1; Flags: Precursor && PF14543:Xylanase inhibitor N-terminal
ClCG08G018050	3.47874	9.31e-46	1.81e-43	maker-CGscf_0017-augustus-gene-0.540	- && P92990.2 RecName: Full=Polygalacturonase 1 beta-like protein 3; Short=AtPGL3; AltName: Full=Aromatic-rich glycoprotein JP650; AltName: Full=PG1beta-like protein 3; AltName: Full=Polygalacturonase 2; AltName: Full=Probable polygalacturonase non-catalytic subunit JP650; Flags: Precursor && PF03181:BURP domain
ClCG09G011620	-3.53038	1.11e-45	2.13e-43	maker-CGscf_0001-augustus-gene-11.366	- && Q38908.2 RecName: Full=Probable xyloglucan endotransglucosylase/hydrolase protein 30; Short=At-XTH30; Short=XTH-30; Flags: Precursor && PF00722:Glycosyl hydrolases family 16|PF06955:Xyloglucan endo-transglycosylase (XET) C-terminus
ClCG01G004710	2.64534	1.26e-45	2.4e-43	genemark-CGscf_0019-processed-gene-5.155	- && Q8VY90.1 RecName: Full=Ethylene-responsive transcription factor ERF105 && PF00847:AP2 domain
ClCG05G025410	2.45091	1.48e-45	2.79e-43	maker-CGscf_0004-augustus-gene-0.480	- && Q8GYN9.2 RecName: Full=1,4-dihydroxy-2-naphthoyl-CoA synthase, peroxisomal; Short=DHNS; AltName: Full=Enoyl-CoA hydratase/isomerase D; Short=ECHID; AltName: Full=Naphthoate synthase && PF00378:Enoyl-CoA hydratase/isomerase
ClCG06G003420	-6.09949	1.62e-45	3.03e-43	maker-CGscf_0003-augustus-gene-4.437	- && P23279.1 RecName: Full=1-aminocyclopropane-1-carboxylate synthase 1; Short=ACC synthase 1; AltName: Full=S-adenosyl-L-methionine methylthioadenosine-lyase && PF00155:Aminotransferase class I and II
ClCG03G007260	-5.15685	1.68e-45	3.1e-43	augustus_masked-CGscf_0010-processed-gene-3.329	- && - && PF04520:Senescence regulator
ClCG09G017730	-3.19509	1.83e-45	3.34e-43	maker-CGscf_0022-augustus-gene-1.360	- && O80462.2 RecName: Full=Extra-large guanine nucleotide-binding protein 1; AltName: Full=Extra-large GTP-binding protein 1; Short=Extra-large G-protein 1 && PF00503:G-protein alpha subunit
ClCG11G015530	-3.9647	2.06e-45	3.74e-43	genemark-CGscf_0014-processed-gene-3.126	- && Q9LHA1.1 RecName: Full=Cytochrome P450 81D11 && PF00067:Cytochrome P450
ClCG11G011800	2.17457	4.04e-45	7.25e-43	genemark-CGscf_0014-processed-gene-7.344	- && O64481.1 RecName: Full=Subtilisin-like protease SBT2.5; AltName: Full=Subtilase subfamily 2 member 5; Short=AtSBT2.5; AltName: Full=Subtilisin-like serine protease 3; Short=At-SLP3; Flags: Precursor && PF02225:PA domain|PF00082:Subtilase family|PF05922:Peptidase inhibitor I9|PF17766:Fibronectin type-III domain
ClCG09G011180	-5.04695	4.78e-45	8.5e-43	maker-CGscf_0001-snap-gene-11.390	- && Q9ZVN4.1 RecName: Full=Probable tyrosine-protein phosphatase At1g05000 && PF03162:Tyrosine phosphatase family
ClCG05G013790	4.04061	6.86e-45	1.2e-42	snap_masked-CGscf_0054-processed-gene-0.611	- && - && PF01190:Pollen proteins Ole e I like
ClCG07G008160	-4.44923	6.81e-45	1.2e-42	genemark-CGscf_0008-processed-gene-5.91	- && Q9MAP7.1 RecName: Full=Subtilisin-like protease SBT3.5; AltName: Full=Subtilase subfamily 3 member 5; Short=AtSBT3.5; Flags: Precursor && PF00082:Subtilase family|PF17766:Fibronectin type-III domain|PF05922:Peptidase inhibitor I9
ClCG02G000430	-3.30557	6.93e-45	1.2e-42	augustus_masked-CGscf_0047-processed-gene-0.331	- && Q9FXA4.1 RecName: Full=U-box domain-containing protein 26; AltName: Full=Plant U-box protein 26 && PF04564:U-box domain
ClCG10G005270	-6.99146	9.56e-45	1.63e-42	maker-CGscf_0007-snap-gene-11.574	- && Q8W593.1 RecName: Full=Probable lactoylglutathione lyase, chloroplastic; AltName: Full=Glyoxalase I; Flags: Precursor && PF00903:Glyoxalase/Bleomycin resistance protein/Dioxygenase superfamily
ClCG02G021300	-9.50928	1e-44	1.7e-42	maker-CGscf_0038-snap-gene-2.801	- && P84527.1 RecName: Full=Kiwellin; AltName: Allergen=Act d 5; Contains: RecName: Full=Kissper; Contains: RecName: Full=KiTH-3; Contains: RecName: Full=KiTH-1; Contains: RecName: Full=KiTH-2 && -
ClCG09G004100	-5.27772	1.41e-44	2.37e-42	snap_masked-CGscf_0001-processed-gene-3.370	- && P35336.1 RecName: Full=Polygalacturonase; Short=PG; AltName: Full=Pectinase; Flags: Precursor [Actinidia deliciosa] && PF00295:Glycosyl hydrolases family 28
ClCG02G001520	3.45193	4.55e-44	7.56e-42	genemark-CGscf_0047-processed-gene-1.191	- && - && -
ClCG07G013150	3.62775	5.7e-44	9.4e-42	maker-CGscf_0072-augustus-gene-0.437	- && Q9SUI6.1 RecName: Full=Photosystem I reaction center subunit VI-2, chloroplastic; AltName: Full=PSI-H1; Flags: Precursor && PF03244:Photosystem I reaction centre subunit VI
ClCG09G002220	-5.05445	7.07e-44	1.16e-41	augustus_masked-CGscf_0001-processed-gene-2.385	- && - && -
ClCG06G001720	-4.30018	8.84e-44	1.43e-41	genemark-CGscf_0003-processed-gene-1.150	- && Q9LY29.1 RecName: Full=Ethylene-responsive transcription factor ERF115 && PF00847:AP2 domain
ClCG10G020080	-2.80773	1.07e-43	1.72e-41	maker-CGscf_0009-augustus-gene-0.505	- && Q9M0X9.1 RecName: Full=4-coumarate--CoA ligase-like 7; AltName: Full=4-coumarate--CoA ligase isoform 6; Short=At4CL6 && PF00501:AMP-binding enzyme|PF13193:AMP-binding enzyme C-terminal domain
ClCG01G021530	-6.16741	1.09e-43	1.73e-41	maker-CGscf_0015-augustus-gene-0.627	- && - && PF04720:PDDEXK-like family of unknown function
ClCG01G011760	3.38486	1.25e-43	1.97e-41	maker-CGscf_0011-snap-gene-7.387	- && Q949Q5.1 RecName: Full=Photosystem I subunit O; Short=PSI-O; Flags: Precursor && -
ClCG01G015380	3.53228	1.26e-43	1.97e-41	maker-CGscf_0015-augustus-gene-6.773	- && P49107.2 RecName: Full=Photosystem I reaction center subunit N, chloroplastic; Short=PSI-N; Flags: Precursor && PF05479:Photosystem I reaction centre subunit N (PSAN or PSI-N)
ClCG03G005130	3.19904	1.7e-43	2.64e-41	genemark-CGscf_0010-processed-gene-6.132	- && Q41932.2 RecName: Full=Oxygen-evolving enhancer protein 3-2, chloroplastic; Short=OEE3; AltName: Full=16 kDa subunit of oxygen evolving system of photosystem II; AltName: Full=OEC 16 kDa subunit; Flags: Precursor && PF05757:Oxygen evolving enhancer protein 3 (PsbQ)
ClCG09G002780	-6.62149	2.35e-43	3.62e-41	augustus_masked-CGscf_0001-processed-gene-2.343	- && - && PF05553:Cotton fibre expressed protein
ClCG11G017780	-3.27175	2.37e-43	3.62e-41	maker-CGscf_0014-augustus-gene-1.422	- && Q9FN30.1 RecName: Full=Probable aminotransferase TAT2; AltName: Full=Tyrosine aminotransferase 2 && PF00155:Aminotransferase class I and II
ClCG08G016740	3.73824	2.46e-43	3.71e-41	augustus_masked-CGscf_0017-processed-gene-1.395	- && Q9ZQB9.1 RecName: Full=Probable xyloglucan glycosyltransferase 12; AltName: Full=Cellulose synthase-like protein C12; Short=AtCslC12 && PF13632:Glycosyl transferase family group 2
ClCG06G016140	3.21451	3.21e-43	4.82e-41	maker-CGscf_0013-augustus-gene-7.483	- && Q9SQL2.1 RecName: Full=Chlorophyll a-b binding protein P4, chloroplastic; AltName: Full=LHCI type III CAB-P4; Flags: Precursor && PF00504:Chlorophyll A-B binding protein
ClCG05G007780	6.2226	4.28e-43	6.37e-41	genemark-CGscf_0002-processed-gene-12.85	- && Q9FJ93.1 RecName: Full=Dehydration-responsive element-binding protein 1D; Short=Protein DREB1D; AltName: Full=C-repeat/dehydration-responsive element-binding factor 4; Short=C-repeat-binding factor 4; Short=CRT/DRE-binding factor 4 && PF00847:AP2 domain
ClCG02G012860	-1.66911	4.9e-43	7.24e-41	maker-CGscf_0006-augustus-gene-8.356	- && Q75H77.1 RecName: Full=Serine/threonine-protein kinase SAPK10; AltName: Full=Osmotic stress/abscisic acid-activated protein kinase 10 && PF00069:Protein kinase domain
ClCG01G018990	2.44845	5.56e-43	8.15e-41	maker-CGscf_0015-augustus-gene-2.580	- && Q9SCY3.1 RecName: Full=Photosynthetic NDH subunit of lumenal location 4, chloroplastic; AltName: Full=FK506-binding protein 16-2; Short=AtFKBP16-2; AltName: Full=Immunophilin FKBP16-2; AltName: Full=Peptidyl-prolyl cis-trans isomerase FKBP16-2; Short=PPIase FKBP16-2; AltName: Full=Rotamase; Flags: Precursor && PF00254:FKBP-type peptidyl-prolyl cis-trans isomerase
ClCG08G007100	-6.11562	8.22e-43	1.19e-40	maker-CGscf_0026-augustus-gene-2.458	- && Q70II3.2 RecName: Full=Ethylene-responsive transcription factor ERF110 && PF00847:AP2 domain
ClCG05G018350	2.44933	9.45e-43	1.36e-40	maker-CGscf_0004-augustus-gene-6.551	- && K4BVL1.1 RecName: Full=Protein SPA, chloroplastic; AltName: Full=Sugar partition-affecting protein; Flags: Precursor && -
ClCG02G010980	-2.87397	9.81e-43	1.4e-40	maker-CGscf_0086-augustus-gene-0.128	- && Q8LBB7.1 RecName: Full=Cytokinin riboside 5'-monophosphate phosphoribohydrolase LOG5; AltName: Full=Protein LONELY GUY 5 && PF03641:Possible lysine decarboxylase
ClCG03G013310	2.17234	1.61e-42	2.28e-40	genemark-CGscf_0012-processed-gene-4.109	- && A2YEZ6.2 RecName: Full=Zinc finger A20 and AN1 domain-containing stress-associated protein 8; Short=OsSAP8; AltName: Full=Stress-associated protein 3 >A3BDI8.1 RecName: Full=Zinc finger A20 and AN1 domain-containing stress-associated protein 8; Short=OsSAP8; AltName: Full=Stress-associated protein 3 && PF01754:A20-like zinc finger|PF01428:AN1-like Zinc finger
ClCG02G024370	4.01638	2.85e-42	4.02e-40	maker-CGscf_0038-augustus-gene-0.564	- && Q9C5M0.1 RecName: Full=Mitochondrial dicarboxylate/tricarboxylate transporter DTC; AltName: Full=Dicarboxylate/tricarboxylate carrier && PF00153:Mitochondrial carrier protein
ClCG06G018100	-4.31233	1.55e-41	2.17e-39	maker-CGscf_0013-augustus-gene-8.739	- && Q94CD1.1 RecName: Full=Omega-hydroxypalmitate O-feruloyl transferase; AltName: Full=Omega-hydroxyacid hydroxycinnamoyltransferase; AltName: Full=Protein ALIPHATIC SUBERIN FERULOYL TRANSFERASE && PF02458:Transferase family
ClCG09G012560	-4.335	2.07e-41	2.87e-39	maker-CGscf_0001-augustus-gene-14.356	- && Q9LTC0.1 RecName: Full=Probable receptor-like protein kinase At5g47070 && PF07714:Protein tyrosine kinase
ClCG02G021620	1.99408	5.15e-41	7.08e-39	maker-CGscf_0038-snap-gene-2.863	- && O65199.1 RecName: Full=Superoxide dismutase [Cu-Zn], chloroplastic; Flags: Precursor && PF00080:Copper/zinc superoxide dismutase (SODC)
ClCG09G005220	-2.63005	8.88e-41	1.21e-38	maker-CGscf_0001-augustus-gene-4.616	- && - && PF01764:Lipase (class 3)
ClCG07G001040	-5.38091	1.06e-40	1.44e-38	genemark-CGscf_0042-processed-gene-2.0	- && Q7XBH4.2 RecName: Full=Myb-related protein Myb4; AltName: Full=OsMyb4; AltName: Full=Transcription factor RLTR1 && PF00249:Myb-like DNA-binding domain|PF13921:Myb-like DNA-binding domain
ClCG07G014310	-2.45912	1.76e-40	2.37e-38	maker-CGscf_0034-augustus-gene-3.596	- && - && -
ClCG08G009010	-3.2983	1.78e-40	2.38e-38	maker-CGscf_0026-augustus-gene-0.454	- && - && PF07063:Domain of unknown function (DUF1338)
ClCG08G002100	-3.79165	1.83e-40	2.42e-38	maker-CGscf_0053-augustus-gene-1.406	- && - && PF02496:ABA/WDS induced protein
ClCG06G010340	4.08297	2.7e-40	3.55e-38	maker-CGscf_0237-snap-gene-0.9	- && - && PF04398:Protein of unknown function, DUF538
ClCG03G000800	-2.38141	2.9e-40	3.79e-38	maker-CGscf_0066-augustus-gene-0.589	- && - && PF13920:Zinc finger, C3HC4 type (RING finger)
ClCG02G016660	-2.83405	4.17e-40	5.42e-38	maker-CGscf_0006-augustus-gene-4.446	- && Q8S528.2 RecName: Full=Aldehyde dehydrogenase family 2 member B7, mitochondrial; Short=ALDH2b; Flags: Precursor && PF00171:Aldehyde dehydrogenase family
ClCG07G015440	-6.87404	4.3e-40	5.55e-38	maker-CGscf_0034-snap-gene-2.553	- && Q9FYA2.1 RecName: Full=Probable WRKY transcription factor 75; AltName: Full=WRKY DNA-binding protein 75 && PF03106:WRKY DNA -binding domain
ClCG10G020540	3.26175	4.45e-40	5.69e-38	maker-CGscf_0009-snap-gene-0.584	- && Q9ZQC5.1 RecName: Full=Interactor of constitutive active ROPs 2, chloroplastic; AltName: Full=ROP-interactive partner 2; Flags: Precursor && -
ClCG00G002280	-2.59773	5.2e-40	6.61e-38	genemark-CGscf_0178-processed-gene-0.10	- && Q39013.2 RecName: Full=NAC domain-containing protein 2; Short=ANAC002 && PF02365:No apical meristem (NAM) protein
ClCG11G012320	-4.54739	5.3e-40	6.69e-38	augustus_masked-CGscf_0014-processed-gene-7.563	- && P52706.1 RecName: Full=(R)-mandelonitrile lyase 1; AltName: Full=Hydroxynitrile lyase 1; Short=(R)-oxynitrilase 1; Flags: Precursor && PF05199:GMC oxidoreductase|PF00732:GMC oxidoreductase
ClCG03G002250	3.63326	6.81e-40	8.55e-38	maker-CGscf_0010-augustus-gene-9.607	- && Q8LEE9.2 RecName: Full=Fasciclin-like arabinogalactan protein 12; Flags: Precursor && PF02469:Fasciclin domain
ClCG10G010390	-5.51074	1.18e-39	1.47e-37	augustus_masked-CGscf_0020-processed-gene-5.534	- && - && -
ClCG05G013630	-3.63142	1.32e-39	1.63e-37	maker-CGscf_0002-augustus-gene-1.352	- && Q9FYA2.1 RecName: Full=Probable WRKY transcription factor 75; AltName: Full=WRKY DNA-binding protein 75 && PF03106:WRKY DNA -binding domain
ClCG04G011090	-5.61156	1.48e-39	1.82e-37	genemark-CGscf_0075-processed-gene-0.74	- && Q9LDE1.1 RecName: Full=Transcription factor MYB108; AltName: Full=Myb-related protein 108; Short=AtMYB108; AltName: Full=Protein BOTRYTIS-SUSCEPTIBLE 1 && PF00249:Myb-like DNA-binding domain
ClCG07G014210	-2.74298	1.6e-39	1.95e-37	maker-CGscf_0034-augustus-gene-3.545	- && P61871.1 RecName: Full=Lipase; AltName: Full=Lipase II; AltName: Full=RNL; AltName: Full=Triacylglycerol lipase; Flags: Precursor >P61872.1 RecName: Full=Lipase; AltName: Full=RDL; AltName: Full=Triacylglycerol lipase; Short=ROL; Flags: Precursor && PF01764:Lipase (class 3)
ClCG06G008030	2.629	2.37e-39	2.87e-37	maker-CGscf_0003-augustus-gene-10.354	- && O04933.1 RecName: Full=Probable sucrose-phosphate synthase 2; AltName: Full=UDP-glucose-fructose-phosphate glucosyltransferase 2 && PF05116:Sucrose-6F-phosphate phosphohydrolase|PF00862:Sucrose synthase|PF00534:Glycosyl transferases group 1
ClCG01G018370	2.44031	2.44e-39	2.94e-37	maker-CGscf_0015-augustus-gene-3.478	- && Q8W486.1 RecName: Full=Uncharacterized protein At1g04910 && PF10250:GDP-fucose protein O-fucosyltransferase
ClCG02G008280	5.40061	2.87e-39	3.43e-37	genemark-CGscf_0005s1645503e12290793-processed-gene-4.87	- && Q6WNQ9.1 RecName: Full=Isoflavone 3'-hydroxylase; AltName: Full=Cytochrome P450 81E9, partial [Medicago truncatula] && PF00067:Cytochrome P450
ClCG10G017050	-1.8708	3.67e-39	4.36e-37	maker-CGscf_0009-snap-gene-3.484	- && Q700D5.1 RecName: Full=Probable lysophospholipase BODYGUARD 4; Short=AtBDG4; Flags: Precursor && PF00561:alpha/beta hydrolase fold
ClCG03G014830	4.35313	4e-39	4.73e-37	augustus_masked-CGscf_0012-processed-gene-6.25	- && Q84QC2.1 RecName: Full=Ethylene-responsive transcription factor ERF017 && PF00847:AP2 domain
ClCG08G004640	3.54803	4.59e-39	5.39e-37	augustus_masked-CGscf_0070-processed-gene-0.350	- && Q9LX31.1 RecName: Full=Tetrapyrrole-binding protein, chloroplastic; AltName: Full=Genomes uncoupled 4; Flags: Precursor && PF05419:GUN4-like
ClCG11G013900	-2.88107	5.63e-39	6.57e-37	augustus_masked-CGscf_0014-processed-gene-5.470	- && Q8GYK7.1 RecName: Full=TLC domain-containing protein At5g14285 && -
ClCG08G006910	3.04417	7.89e-39	9.14e-37	maker-CGscf_0026-augustus-gene-2.465	- && P27524.1 RecName: Full=Chlorophyll a-b binding protein CP24 10A, chloroplastic; Short=CAB-10A; Short=LHCP; Flags: Precursor && PF00504:Chlorophyll A-B binding protein
ClCG09G021820	4.12362	1.07e-38	1.23e-36	maker-CGscf_0033-augustus-gene-1.478	- && A7NVJ4.1 RecName: Full=NAD(P)H-quinone oxidoreductase subunit M, chloroplastic; AltName: Full=NAD(P)H dehydrogenase subunit M; Short=NDH subunit M; Short=NDH-M; AltName: Full=NADH-plastoquinone oxidoreductase subunit M; Flags: Precursor && PF10664:Cyanobacterial and plastid NDH-1 subunit M
ClCG11G017330	-6.12686	1.26e-38	1.44e-36	augustus_masked-CGscf_0014-processed-gene-1.402	- && - && -
ClCG03G005930	2.81508	2.1e-38	2.39e-36	maker-CGscf_0010-augustus-gene-5.408	- && Q84WQ5.2 RecName: Full=CBS domain-containing protein CBSX5 && -
ClCG01G019950	-6.60511	2.59e-38	2.93e-36	genemark-CGscf_0015-processed-gene-1.190	- && Q9FJZ9.1 RecName: Full=Peroxidase 72; Short=Atperox P72; AltName: Full=ATP6a; AltName: Full=PRXR8; Flags: Precursor && PF00141:Peroxidase
ClCG05G009520	2.58495	3.59e-38	4.03e-36	maker-CGscf_0002-snap-gene-10.459	- && Q940G0.1 RecName: Full=Transmembrane 9 superfamily member 1; AltName: Full=Endomembrane protein 12; AltName: Full=Transmembrane nine protein 1; Short=AtTMN1; Flags: Precursor && PF00111:2Fe-2S iron-sulfur cluster binding domain|PF02990:Endomembrane protein 70
ClCG02G023990	-1.68474	3.8e-38	4.25e-36	maker-CGscf_0038-snap-gene-0.627	- && Q6NLA5.1 RecName: Full=Lipid phosphate phosphatase gamma, chloroplastic; Short=AtLPPG; AltName: Full=Phosphatidic acid phosphatase gamma; AltName: Full=Plastidic phosphatidic acid phosphatase gamma; Flags: Precursor && PF01569:PAP2 superfamily
ClCG01G016820	-2.63639	6.35e-38	7.04e-36	augustus_masked-CGscf_0015-processed-gene-4.34	- && - && PF07939:Protein of unknown function (DUF1685)
ClCG10G002340	-1.49018	1.19e-37	1.31e-35	augustus_masked-CGscf_0030-processed-gene-2.350	- && Q05737.1 RecName: Full=GTP-binding protein YPTM2 && PF00071:Ras family
ClCG06G017680	-6.48827	2.31e-37	2.54e-35	augustus_masked-CGscf_0013-processed-gene-8.567	- && Q84MA8.1 RecName: Full=Adenine/guanine permease AZG2; AltName: Full=AzgA-homolog protein; AltName: Full=Protein AZAGUANINE RESISTANT 2; Short=AtAzg2 && PF00860:Permease family
ClCG09G000350	-5.76147	2.6e-37	2.83e-35	maker-CGscf_0001-augustus-gene-0.509	- && - && -
ClCG03G005510	-4.3441	4.57e-37	4.96e-35	maker-CGscf_0010-augustus-gene-5.396	- && F4JJJ3.1 RecName: Full=External alternative NAD(P)H-ubiquinone oxidoreductase B3, mitochondrial; AltName: Full=External alternative NADH dehydrogenase NDB3; AltName: Full=NADH:ubiquinone reductase (non-electrogenic) NDB3; Flags: Precursor && PF07992:Pyridine nucleotide-disulphide oxidoreductase
ClCG01G015210	9.37003	4.99e-37	5.37e-35	augustus_masked-CGscf_0015-processed-gene-6.652	- && - && -
ClCG11G005810	-4.53992	5.74e-37	6.15e-35	genemark-CGscf_0021-processed-gene-5.278	- && Q9FLC0.1 RecName: Full=Peroxidase 52; Short=Atperox P52; AltName: Full=ATP49; Flags: Precursor && PF00141:Peroxidase
ClCG05G000520	3.38606	5.9e-37	6.27e-35	maker-CGscf_0002-augustus-gene-20.533	- && Q8GYY5.1 RecName: Full=Rho GTPase-activating protein 3; AltName: Full=Rho-type GTPase-activating protein 3 && PF00786:P21-Rho-binding domain|PF00620:RhoGAP domain
ClCG00G002260	-5.7977	6.24e-37	6.61e-35	maker-CGscf_0178-augustus-gene-0.19	- && P49199.2 RecName: Full=40S ribosomal protein S8 && PF01201:Ribosomal protein S8e
ClCG11G012020	-3.1491	8e-37	8.41e-35	maker-CGscf_0014-snap-gene-7.659	- && Q8VWJ1.1 RecName: Full=Homogentisate phytyltransferase 1, chloroplastic; Short=AtHPT1; AltName: Full=Tocopherol polyprenyltransferase 1; AltName: Full=Vitamin E pathway gene 2-1 protein; Short=AtVTE2-1; Flags: Precursor && PF01040:UbiA prenyltransferase family
ClCG07G008110	-2.17745	8.41e-37	8.8e-35	maker-CGscf_0008-augustus-gene-5.321	- && Q9SRE5.1 RecName: Full=Uncharacterized protein At1g76660 && -
ClCG05G002550	-3.47792	9.51e-37	9.9e-35	maker-CGscf_0002-augustus-gene-18.496	- && P32110.1 RecName: Full=Probable glutathione S-transferase; AltName: Full=G2-4; AltName: Full=Heat shock protein 26A && PF00043:Glutathione S-transferase, C-terminal domain|PF02798:Glutathione S-transferase, N-terminal domain
ClCG06G002070	-2.36839	9.63e-37	9.96e-35	maker-CGscf_0003-snap-gene-2.436	- && Q9C509.1 RecName: Full=Sphingosine-1-phosphate lyase; Short=AtSPL1; Short=S1PL; Short=SP-lyase; Short=SPL; AltName: Full=Dihydrosphingosine phosphate lyase 1; Short=AtDPL1; AltName: Full=Sphingosine-1-phosphate aldolase && PF00282:Pyridoxal-dependent decarboxylase conserved domain
ClCG10G012700	-1.94806	2.12e-36	2.18e-34	snap_masked-CGscf_0009-processed-gene-8.237	- && - && -
ClCG06G008290	-4.36826	3e-36	3.07e-34	maker-CGscf_0003-augustus-gene-11.306	- && Q8VYP9.1 RecName: Full=Probable isoprenylcysteine alpha-carbonyl methylesterase ICMEL1; AltName: Full=Isoprenylcysteine methylesterase-like protein 1 && PF07859:alpha/beta hydrolase fold
ClCG03G000970	-3.22801	3.14e-36	3.19e-34	maker-CGscf_0066-augustus-gene-0.599	- && - && -
ClCG06G016750	-1.67254	3.19e-36	3.23e-34	maker-CGscf_0013-augustus-gene-7.514	- && C0SVV6.1 RecName: Full=Calmodulin-binding protein 60 A && PF07887:Calmodulin binding protein-like
ClCG09G007590	3.35779	3.36e-36	3.38e-34	maker-CGscf_0001-augustus-gene-6.431	- && Q39194.2 RecName: Full=Photosystem II reaction center W protein, chloroplastic; AltName: Full=PSII 6.1 kDa protein; Flags: Precursor && PF07123:Photosystem II reaction centre W protein (PsbW)
ClCG06G007430	-3.95627	3.42e-36	3.42e-34	maker-CGscf_0003-augustus-gene-9.359	- && Q9LIR6.1 RecName: Full=Beta-amylase 1, chloroplastic; AltName: Full=1,4-alpha-D-glucan maltohydrolase; AltName: Full=Beta-amylase 7; AltName: Full=Thioredoxin-regulated beta-amylase; Short=TR-BAMY; Flags: Precursor && PF01373:Glycosyl hydrolase family 14
ClCG07G010700	2.83607	3.49e-36	3.47e-34	maker-CGscf_0008-augustus-gene-10.358	- && Q40519.1 RecName: Full=Photosystem II 10 kDa polypeptide, chloroplastic; Short=PII10; Flags: Precursor && PF04725:Photosystem II 10 kDa polypeptide PsbR
ClCG08G005350	3.3922	4e-36	3.96e-34	maker-CGscf_0065-augustus-gene-0.363	- && Q8RWD0.2 RecName: Full=Zinc finger protein CONSTANS-LIKE 16 && PF00643:B-box zinc finger|PF06203:CCT motif
ClCG09G020650	3.21013	4.91e-36	4.83e-34	maker-CGscf_0033-augustus-gene-2.515	- && P12360.1 RecName: Full=Chlorophyll a-b binding protein 6A, chloroplastic; AltName: Full=LHCI type I CAB-6A; AltName: Full=Light-harvesting complex I 26 kDa protein; Flags: Precursor && PF00504:Chlorophyll A-B binding protein
ClCG05G011200	2.65169	4.99e-36	4.89e-34	augustus_masked-CGscf_0002-processed-gene-7.257	- && Q9LE22.1 RecName: Full=Probable calcium-binding protein CML27; AltName: Full=Calmodulin-like protein 27 && PF13499:EF-hand domain pair
ClCG02G001600	3.07861	1.26e-35	1.23e-33	maker-CGscf_0047-augustus-gene-1.752	- && P10538.3 RecName: Full=Beta-amylase; AltName: Full=1,4-alpha-D-glucan maltohydrolase && PF01373:Glycosyl hydrolase family 14
ClCG07G007630	-8.11253	1.36e-35	1.32e-33	genemark-CGscf_0008-processed-gene-4.26	- && P13240.2 RecName: Full=Disease resistance response protein 206; AltName: Full=Dirigent protein PI206; Flags: Precursor && PF03018:Dirigent-like protein
ClCG06G002330	2.81118	1.59e-35	1.53e-33	augustus_masked-CGscf_0003-processed-gene-2.292	- && Q6R0H1.2 RecName: Full=Protein LHY; AltName: Full=MYB-related transcription factor LHY; AltName: Full=Protein LATE ELONGATED HYPOCOTYL && -
ClCG10G003060	-2.33261	1.88e-35	1.8e-33	maker-CGscf_0030-augustus-gene-3.473	- && - && PF14368:Probable lipid transfer
ClCG01G025030	3.12146	1.97e-35	1.88e-33	maker-CGscf_0043-augustus-gene-1.538	- && Q9SUI5.2 RecName: Full=Photosystem I reaction center subunit psaK, chloroplastic; AltName: Full=PSI-K; AltName: Full=Photosystem I subunit X; Flags: Precursor && PF01241:Photosystem I psaG / psaK
ClCG01G018830	2.28407	2.14e-35	2.03e-33	genemark-CGscf_0015-processed-gene-2.80	- && - && -
ClCG01G013560	-7.64415	2.49e-35	2.35e-33	maker-CGscf_0029-augustus-gene-0.390	- && - && -
ClCG06G012650	2.08133	4.21e-35	3.95e-33	augustus_masked-CGscf_0013-processed-gene-3.451	- && Q8VZ55.1 RecName: Full=50S ribosomal protein L35, chloroplastic; Flags: Precursor && PF01632:Ribosomal protein L35
ClCG06G013280	-4.54901	5.2e-35	4.86e-33	augustus_masked-CGscf_0013-processed-gene-4.391	- && A7XDQ9.1 RecName: Full=Hydroxyproline O-galactosyltransferase GALT2; Short=AtGALT2; AltName: Full=Beta-1,3-galactosyltransferase 20 && PF01762:Galactosyltransferase
ClCG11G005180	-2.87059	7.55e-35	7.02e-33	maker-CGscf_0021-augustus-gene-5.594	- && P92983.2 RecName: Full=Proline dehydrogenase 1, mitochondrial; AltName: Full=Osmotic stress-induced proline dehydrogenase; AltName: Full=Proline oxidase; AltName: Full=Protein EARLY RESPONSIVE TO DEHYDRATION 5; Flags: Precursor && PF01619:Proline dehydrogenase
ClCG10G022520	2.15637	7.9e-35	7.31e-33	maker-CGscf_0061-snap-gene-0.996	- && P23901.1 RecName: Full=Aldose reductase; Short=AR; AltName: Full=Aldehyde reductase && PF00248:Aldo/keto reductase family|PF08241:Methyltransferase domain
ClCG02G013060	2.08241	8.28e-35	7.59e-33	augustus_masked-CGscf_0006-processed-gene-8.284	- && - && -
ClCG09G000280	-3.53529	8.3e-35	7.59e-33	maker-CGscf_0001-snap-gene-0.545	- && Q9LI74.1 RecName: Full=Protein CHUP1, chloroplastic; AltName: Full=Protein CHLOROPLAST UNUSUAL POSITIONING 1 && -
ClCG02G023230	-1.97176	8.44e-35	7.68e-33	maker-CGscf_0038-augustus-gene-1.451	- && Q8L9X2.1 RecName: Full=Chaperonin-like RbcX protein 2, chloroplastic; Short=AtRBCX2; Flags: Precursor && PF02341:RbcX protein
ClCG02G006370	-2.85803	1.06e-34	9.65e-33	augustus_masked-CGscf_0005s1645503e12290793-processed-gene-8.333	- && Q9MB73.1 RecName: Full=Limonoid UDP-glucosyltransferase; Short=LGTase; Short=Limonoid GTase; Short=Limonoid glucosyltransferase && PF00201:UDP-glucoronosyl and UDP-glucosyl transferase
ClCG01G023440	-3.06606	1.52e-34	1.37e-32	genemark-CGscf_0043-processed-gene-2.141	- && O04681.1 RecName: Full=Pathogenesis-related genes transcriptional activator PTI5; AltName: Full=PTO-interacting protein 5 && PF00847:AP2 domain
ClCG08G001210	-3.75401	1.64e-34	1.48e-32	augustus_masked-CGscf_0046-processed-gene-1.661	- && Q9SR87.1 RecName: Full=Probable L-type lectin-domain containing receptor kinase VI.1; Short=LecRK-VI.1; Flags: Precursor && PF00139:Legume lectin domain|PF00069:Protein kinase domain
ClCG05G010400	-3.14198	1.82e-34	1.62e-32	maker-CGscf_0002-augustus-gene-9.423	- && O82333.1 RecName: Full=Probable indole-3-acetic acid-amido synthetase GH3.1; AltName: Full=Auxin-responsive GH3-like protein 1; Short=AtGH3-1 && PF03321:GH3 auxin-responsive promoter
ClCG10G012150	-2.25093	2.09e-34	1.85e-32	augustus_masked-CGscf_0009-processed-gene-9.314	- && - && PF03087:Arabidopsis protein of unknown function
ClCG05G004540	-8.23909	2.41e-34	2.13e-32	augustus_masked-CGscf_0002-processed-gene-16.420	- && P19873.1 RecName: Full=Inhibitor of trypsin and hageman factor; AltName: Full=CMTI-V && PF00280:Potato inhibitor I family
ClCG03G000620	2.01982	4.22e-34	3.71e-32	maker-CGscf_0066-augustus-gene-0.632	- && O80871.1 RecName: Full=Probable protein phosphatase 2C 25; Short=AtPP2C25; AltName: Full=Protein phosphatase AP2C1 && PF00481:Protein phosphatase 2C
ClCG08G011340	-6.33457	6.73e-34	5.89e-32	maker-CGscf_0017-augustus-gene-6.666	- && - && -
ClCG02G016010	-5.34278	8.53e-34	7.43e-32	maker-CGscf_0006-augustus-gene-5.405	- && P29421.2 RecName: Full=Alpha-amylase/subtilisin inhibitor; AltName: Full=RASI; Flags: Precursor && PF00197:Trypsin and protease inhibitor
ClCG11G010480	-2.9348	9.51e-34	8.25e-32	maker-CGscf_0028-augustus-gene-1.366	- && O81825.1 RecName: Full=Probable disease resistance protein At4g27220 && PF00931:NB-ARC domain
ClCG10G000050	3.77173	1.38e-33	1.19e-31	maker-CGscf_0030-augustus-gene-0.489	- && Q43062.1 RecName: Full=Pectinesterase/pectinesterase inhibitor PPE8B; Includes: RecName: Full=Pectinesterase inhibitor PPE8B; AltName: Full=Pectin methylesterase inhibitor PPE8B; Includes: RecName: Full=Pectinesterase PPE8B; Short=PE PPE8B; AltName: Full=Pectin methylesterase PPE8B; Flags: Precursor && PF04043:Plant invertase/pectin methylesterase inhibitor|PF01095:Pectinesterase
ClCG08G003270	-2.94441	1.51e-33	1.3e-31	maker-CGscf_0045-augustus-gene-0.362	- && - && -
ClCG11G010740	3.16442	1.57e-33	1.34e-31	maker-CGscf_0028-augustus-gene-1.363	- && Q39654.1 RecName: Full=Photosystem I reaction center subunit XI, chloroplastic; Short=PSI-L; AltName: Full=PSI subunit V; Flags: Precursor && PF02605:Photosystem I reaction centre subunit XI
ClCG11G016780	-2.97485	1.85e-33	1.58e-31	maker-CGscf_0014-augustus-gene-2.430	- && - && PF12734:Cysteine-rich TM module stress tolerance
ClCG01G008610	-2.56531	2.21e-33	1.88e-31	maker-CGscf_0019-snap-gene-1.365	- && Q40345.1 RecName: Full=Isocitrate dehydrogenase [NADP], chloroplastic; Short=IDH; AltName: Full=IDP; AltName: Full=NADP(+)-specific ICDH; AltName: Full=Oxalosuccinate decarboxylase; Flags: Precursor && PF00180:Isocitrate/isopropylmalate dehydrogenase
ClCG02G017930	3.27933	2.29e-33	1.93e-31	maker-CGscf_0006-snap-gene-2.524	- && - && PF13649:Methyltransferase domain
ClCG08G014760	-2.71216	2.53e-33	2.13e-31	augustus_masked-CGscf_0017-processed-gene-2.434	- && C0Z2L5.1 RecName: Full=bZIP transcription factor 44; Short=AtbZIP44 && PF00170:bZIP transcription factor
ClCG06G007630	-2.0491	2.95e-33	2.46e-31	maker-CGscf_0003-augustus-gene-9.348	- && Q56WD9.2 RecName: Full=3-ketoacyl-CoA thiolase 2, peroxisomal; AltName: Full=Acetyl-CoA acyltransferase 2; AltName: Full=Beta-ketothiolase 2; AltName: Full=Peroxisomal 3-oxoacyl-CoA thiolase 2; AltName: Full=Peroxisome defective protein 1; Flags: Precursor && PF02803:Thiolase, C-terminal domain|PF00108:Thiolase, N-terminal domain
ClCG06G012320	3.46245	3.93e-33	3.27e-31	maker-CGscf_0013-snap-gene-3.584	- && Q56X72.2 RecName: Full=Reticulon-like protein B21; Short=AtRTNLB21 && PF02453:Reticulon
ClCG09G009910	-7.95894	3.98e-33	3.3e-31	augustus_masked-CGscf_0001-processed-gene-9.337	- && - && PF04554:Extensin-like region
ClCG02G024180	-3.30945	4.26e-33	3.51e-31	maker-CGscf_0038-snap-gene-0.666	- && O49840.1 RecName: Full=Protein kinase 2B, chloroplastic; Flags: Precursor && PF00069:Protein kinase domain
ClCG06G016420	-2.50522	4.64e-33	3.81e-31	maker-CGscf_0013-snap-gene-7.603	- && Q9LV10.1 RecName: Full=Protein NRT1/ PTR FAMILY 2.11; Short=AtNPF2.11; AltName: Full=Nitrate transporter 1.10; AltName: Full=Protein GLUCOSINOLATE TRANSPORTER-2 && PF00854:POT family
ClCG06G005900	3.3113	7.44e-33	6.08e-31	maker-CGscf_0003-snap-gene-6.476	- && P55229.3 RecName: Full=Glucose-1-phosphate adenylyltransferase large subunit 1, chloroplastic; AltName: Full=ADP-glucose pyrophosphorylase; AltName: Full=ADP-glucose synthase; AltName: Full=AGPase S; AltName: Full=Alpha-D-glucose-1-phosphate adenyl transferase; Flags: Precursor && PF00483:Nucleotidyl transferase
ClCG07G010800	2.42081	8.38e-33	6.82e-31	maker-CGscf_0008-snap-gene-10.455	- && Q9SLQ8.1 RecName: Full=Oxygen-evolving enhancer protein 2, chloroplastic; Short=OEE2; AltName: Full=23 kDa subunit of oxygen evolving system of photosystem II; AltName: Full=23 kDa thylakoid membrane protein; AltName: Full=OEC 23 kDa subunit; AltName: Full=OEC23; Flags: Precursor && PF01789:PsbP
ClCG02G018670	2.95573	8.74e-33	7.05e-31	maker-CGscf_0006-augustus-gene-2.420	- && Q42961.1 RecName: Full=Phosphoglycerate kinase, chloroplastic; Flags: Precursor && PF00162:Phosphoglycerate kinase
ClCG09G017640	-2.01024	8.74e-33	7.05e-31	maker-CGscf_0022-augustus-gene-1.362	- && Q9XIM0.1 RecName: Full=CCG-binding protein 1; Short=AtCBP1; AltName: Full=Protein MATERNAL EFFECT EMBRYO ARREST 14 && -
ClCG10G003560	-4.30466	1.2e-32	9.6e-31	genemark-CGscf_0077-processed-gene-0.69	- && F4KEV7.1 RecName: Full=Bifunctional bis(5'-adenosyl)-triphosphatase/adenylylsulfatase FHIT; AltName: Full=Fragile histidine triad protein; AltName: Full=Purine nucleoside phosphoramidase FHIT && PF01230:HIT domain
ClCG06G011350	-7.52758	1.37e-32	1.09e-30	maker-CGscf_0013-snap-gene-2.415	- && Q41001.1 RecName: Full=Blue copper protein; Flags: Precursor && PF02298:Plastocyanin-like domain
ClCG01G023040	4.25131	1.79e-32	1.43e-30	maker-CGscf_0043-snap-gene-2.738	- && Q9FZA2.1 RecName: Full=Non-classical arabinogalactan protein 31; AltName: Full=Hydroxyproline-rich arabinogalactan protein 31; Flags: Precursor && PF01190:Pollen proteins Ole e I like
ClCG04G007550	-3.4484	1.83e-32	1.45e-30	maker-CGscf_0027-snap-gene-1.560	- && Q9SR36.1 RecName: Full=Glutathione S-transferase U8; Short=AtGSTU8; AltName: Full=GST class-tau member 8 && PF00043:Glutathione S-transferase, C-terminal domain
ClCG06G016060	-2.63672	1.95e-32	1.54e-30	genemark-CGscf_0013-processed-gene-7.135	- && Q9FLJ2.1 RecName: Full=NAC domain-containing protein 100; Short=ANAC100; Short=AtNAC5 && PF02365:No apical meristem (NAM) protein
ClCG08G008710	-2.51464	2.11e-32	1.66e-30	genemark-CGscf_0026-processed-gene-0.167	- && Q9XID3.1 RecName: Full=G-type lectin S-receptor-like serine/threonine-protein kinase At1g34300; Flags: Precursor && PF01453:D-mannose binding lectin|PF00069:Protein kinase domain
ClCG00G001370	4.75159	2.31e-32	1.81e-30	augustus_masked-CGscf_0126-processed-gene-0.13	- && Q84WL6.1 RecName: Full=Protein WVD2-like 3; AltName: Full=Protein WAVE-DAMPENED 2-LIKE3 && PF06886:Targeting protein for Xklp2 (TPX2)
ClCG06G014370	2.17309	3.03e-32	2.36e-30	augustus_masked-CGscf_0013-processed-gene-5.43	- && Q9LE22.1 RecName: Full=Probable calcium-binding protein CML27; AltName: Full=Calmodulin-like protein 27 && PF13499:EF-hand domain pair
ClCG05G001020	2.52011	3.74e-32	2.9e-30	maker-CGscf_0002-augustus-gene-19.555	- && O04616.1 RecName: Full=Protein CURVATURE THYLAKOID 1A, chloroplastic; Flags: Precursor && PF14159:CAAD domains of cyanobacterial aminoacyl-tRNA synthetase
ClCG05G002350	2.37265	3.75e-32	2.9e-30	maker-CGscf_0002-augustus-gene-18.505	- && F4IW47.1 RecName: Full=Transketolase-2, chloroplastic; Short=TK; Flags: Precursor && PF00456:Transketolase, thiamine diphosphate binding domain|PF02780:Transketolase, C-terminal domain|PF02779:Transketolase, pyrimidine binding domain
ClCG01G016370	2.91266	4.42e-32	3.4e-30	maker-CGscf_0015-augustus-gene-5.429	- && Q40459.1 RecName: Full=Oxygen-evolving enhancer protein 1, chloroplastic; Short=OEE1; AltName: Full=33 kDa subunit of oxygen evolving system of photosystem II; AltName: Full=33 kDa thylakoid membrane protein; AltName: Full=OEC 33 kDa subunit; Flags: Precursor && PF01716:Manganese-stabilising protein / photosystem II polypeptide
ClCG01G014370	3.8735	6.08e-32	4.65e-30	maker-CGscf_0015-augustus-gene-6.807	- && - && PF04982:HPP family
ClCG09G018480	-2.89741	6.82e-32	5.2e-30	augustus_masked-CGscf_0022-processed-gene-0.316	- && Q9FLD5.1 RecName: Full=AAA-ATPase ASD, mitochondrial; AltName: Full=AAA-ATPase 1; AltName: Full=Protein ATPASE-IN-SEED-DEVELOPMENT && PF14363:Domain associated at C-terminal with AAA|PF00004:ATPase family associated with various cellular activities (AAA)
ClCG06G006310	-6.69446	8.88e-32	6.75e-30	maker-CGscf_0003-augustus-gene-7.411	- && - && PF14368:Probable lipid transfer
ClCG01G008470	2.19588	9.75e-32	7.37e-30	maker-CGscf_0019-augustus-gene-1.333	- && P49293.1 RecName: Full=Phytoene synthase, chloroplastic; AltName: Full=MEL5; Flags: Precursor && PF00494:Squalene/phytoene synthase
ClCG11G004210	-7.37268	9.9e-32	7.46e-30	maker-CGscf_0021-augustus-gene-4.442	- && F4JLE5.1 RecName: Full=Phosphatidylinositol/phosphatidylcholine transfer protein SFH1; AltName: Full=Phosphatidylinositol transfer protein 1; Short=AtPITP1; AltName: Full=Protein CAN OF WORMS1; AltName: Full=Protein SEC FOURTEEN HOMOLOGS 1; Short=AtSFH1; AltName: Full=Protein SHORT ROOT HAIR 1 && PF03765:CRAL/TRIO, N-terminal domain|PF00650:CRAL/TRIO domain
ClCG01G001290	6.95388	1.13e-31	8.45e-30	maker-CGscf_0024-augustus-gene-3.920	- && Q8GW72.2 RecName: Full=Alpha-L-fucosidase 1; AltName: Full=Alpha-1,3/4-fucosidase; Short=AtFUC1; AltName: Full=Alpha-L-fucoside fucohydrolase; Flags: Precursor && PF01120:Alpha-L-fucosidase
ClCG09G011960	-1.80116	1.6e-31	1.2e-29	maker-CGscf_0001-augustus-gene-12.366	- && Q93XM7.1 RecName: Full=Mitochondrial carnitine/acylcarnitine carrier-like protein; AltName: Full=Carnitine/acylcarnitine translocase-like protein; Short=CAC-like protein; AltName: Full=Protein A BOUT DE SOUFFLE && PF00153:Mitochondrial carrier protein
ClCG05G022180	-3.34047	1.67e-31	1.24e-29	maker-CGscf_0004-augustus-gene-3.474	- && P38892.1 RecName: Full=Probable S-adenosylmethionine-dependent methyltransferase CRG1; AltName: Full=Cantharidin resistance protein 1 && PF08241:Methyltransferase domain
ClCG02G006180	4.27048	1.97e-31	1.45e-29	maker-CGscf_0005s1645503e12290793-augustus-gene-8.365	- && Q8W3M4.1 RecName: Full=Uncharacterized protein At4g06744; Flags: Precursor && -
ClCG03G013070	-2.37667	1.97e-31	1.45e-29	maker-CGscf_0012-augustus-gene-3.305	- && - && -
ClCG06G013270	3.02439	2.1e-31	1.55e-29	augustus_masked-CGscf_0013-processed-gene-4.343	- && - && PF05553:Cotton fibre expressed protein
ClCG02G018440	2.2617	2.6e-31	1.91e-29	augustus_masked-CGscf_0006-processed-gene-2.312	- && P12333.1 RecName: Full=Chlorophyll a-b binding protein, chloroplastic; AltName: Full=LHCII type I CAB; Short=LHCP; Flags: Precursor && PF00504:Chlorophyll A-B binding protein
ClCG08G012010	-6.30036	3.14e-31	2.29e-29	maker-CGscf_0017-augustus-gene-5.419	- && Q9T068.1 RecName: Full=EPIDERMAL PATTERNING FACTOR-like protein 2; Short=EPF-like protein 2; Contains: RecName: Full=MEPFL2; Flags: Precursor && PF17181:Epidermal patterning factor proteins
ClCG09G009710	1.51398	4.55e-31	3.31e-29	maker-CGscf_0001-augustus-gene-9.397	- && O49292.2 RecName: Full=PsbP domain-containing protein 4, chloroplastic; AltName: Full=OEC23-like protein 5; Flags: Precursor && PF01789:PsbP
ClCG01G007680	-3.54966	4.69e-31	3.39e-29	augustus_masked-CGscf_0019-processed-gene-3.1	- && - && -
ClCG00G001090	-5.30342	5.04e-31	3.63e-29	snap_masked-CGscf_0115-processed-gene-0.24	- && Q9C9T2.1 RecName: Full=Protein SAR DEFICIENT 1 && PF07887:Calmodulin binding protein-like
ClCG09G020300	-4.95532	5.23e-31	3.76e-29	maker-CGscf_0033-augustus-gene-2.487	- && Q9FNB5.1 RecName: Full=ABC transporter G family member 6; Short=ABC transporter ABCG.6; Short=AtABCG6; AltName: Full=White-brown complex homolog protein 6; Short=AtWBC6 && PF01061:ABC-2 type transporter|PF00005:ABC transporter
ClCG03G015010	-4.70903	6.25e-31	4.47e-29	maker-CGscf_0012-augustus-gene-6.506	- && Q9ZUF7.1 RecName: Full=Protein LURP-one-related 6 && PF04525:LURP-one-related
ClCG01G017900	-2.18733	6.36e-31	4.53e-29	maker-CGscf_0015-augustus-gene-3.504	- && Q9M401.1 RecName: Full=Branched-chain-amino-acid aminotransferase 3, chloroplastic; Short=Atbcat-3; Flags: Precursor && PF01063:Amino-transferase class IV
ClCG01G020000	3.87652	6.85e-31	4.86e-29	augustus_masked-CGscf_0015-processed-gene-1.521	- && Q9SCV9.1 RecName: Full=Beta-galactosidase 3; Short=Lactase 3; Flags: Precursor && PF02140:Galactose binding lectin domain|PF17834:Beta-sandwich domain in beta galactosidase|PF01301:Glycosyl hydrolases family 35
ClCG09G004340	-2.41631	9.26e-31	6.55e-29	augustus_masked-CGscf_0001-processed-gene-3.438	- && Q66GR3.1 RecName: Full=Transcription factor bHLH130; AltName: Full=Basic helix-loop-helix protein 130; Short=AtbHLH130; Short=bHLH 130; AltName: Full=Transcription factor EN 69; AltName: Full=bHLH transcription factor bHLH130 && PF00010:Helix-loop-helix DNA-binding domain
ClCG05G012430	2.78936	1.21e-30	8.54e-29	maker-CGscf_0002-augustus-gene-5.345	- && P25856.3 RecName: Full=Glyceraldehyde-3-phosphate dehydrogenase GAPA1, chloroplastic; AltName: Full=NADP-dependent glyceraldehydephosphate dehydrogenase A subunit 1; Flags: Precursor && PF00044:Glyceraldehyde 3-phosphate dehydrogenase, NAD binding domain|PF02800:Glyceraldehyde 3-phosphate dehydrogenase, C-terminal domain
ClCG01G007090	3.74241	1.55e-30	1.09e-28	maker-CGscf_0019-augustus-gene-3.541	- && Q9LT24.1 RecName: Full=BTB/POZ domain-containing protein At3g19850 && PF03000:NPH3 family
ClCG04G006700	-2.588	1.61e-30	1.12e-28	maker-CGscf_0027-augustus-gene-2.457	- && Q5W6R4.2 RecName: Full=Dehydration-responsive element-binding protein 2B; Short=OsDREB2B && PF00847:AP2 domain
ClCG03G004990	-2.27905	1.73e-30	1.21e-28	maker-CGscf_0010-augustus-gene-6.513	- && A2YM35.1 RecName: Full=Probable pyruvate, phosphate dikinase regulatory protein, chloroplastic; AltName: Full=Bifunctional dikinase regulatory protein; Short=BFRP; AltName: Full=Pyruvate, Pi dikinase regulatory protein; Short=PPDK RP; Short=PPDK regulatory protein; Flags: Precursor >Q8GVP6.2 RecName: Full=Probable pyruvate, phosphate dikinase regulatory protein, chloroplastic; AltName: Full=…
ClCG04G010870	-2.79399	1.79e-30	1.24e-28	genemark-CGscf_0059-processed-gene-0.120	- && Q2S528.1 RecName: Full=UDP-N-acetylglucosamine--N-acetylmuramyl-(pentapeptide) pyrophosphoryl-undecaprenol N-acetylglucosamine transferase; AltName: Full=Undecaprenyl-PP-MurNAc-pentapeptide-UDPGlcNAc GlcNAc transferase && PF03033:Glycosyltransferase family 28 N-terminal domain|PF04101:Glycosyltransferase family 28 C-terminal domain
ClCG01G014940	2.36517	1.9e-30	1.31e-28	augustus_masked-CGscf_0015-processed-gene-6.589	- && Q9FNH6.1 RecName: Full=NDR1/HIN1-Like protein 3 && -
ClCG11G003050	1.69033	1.97e-30	1.35e-28	maker-CGscf_0021-augustus-gene-3.486	- && - && -
ClCG03G000880	-3.58954	2e-30	1.37e-28	augustus_masked-CGscf_0066-processed-gene-0.535	- && O82392.1 RecName: Full=Phosphomethylpyrimidine synthase, chloroplastic; AltName: Full=Hydroxymethylpyrimidine phosphate synthase; Short=HMP-P synthase; Short=HMP-phosphate synthase; Short=HMPP synthase; AltName: Full=Protein PYRIMIDINE REQUIRING; AltName: Full=Thiamine biosynthesis protein ThiC; Short=Protein THIAMINE C; Flags: Precursor && PF01964:Radical SAM ThiC family
ClCG02G000830	-5.72435	2.06e-30	1.41e-28	maker-CGscf_0047-snap-gene-0.507	- && Q93X23.1 RecName: Full=Myrcene synthase, chloroplastic; Flags: Precursor && PF01397:Terpene synthase, N-terminal domain|PF03936:Terpene synthase family, metal binding domain
ClCG09G018080	-2.60299	2.71e-30	1.85e-28	maker-CGscf_0022-augustus-gene-0.356	- && Q9FLJ2.1 RecName: Full=NAC domain-containing protein 100; Short=ANAC100; Short=AtNAC5 && PF02365:No apical meristem (NAM) protein
ClCG07G017490	-2.91804	3.03e-30	2.05e-28	augustus_masked-CGscf_0034-processed-gene-0.386	- && - && -
ClCG02G022140	-3.09307	3.06e-30	2.07e-28	augustus_masked-CGscf_0038-processed-gene-2.571	- && Q53Q70.1 RecName: Full=Transcription factor TGAL4; AltName: Full=bZIP transcription factor 79; Short=OsbZIP79 && PF00170:bZIP transcription factor|PF14144:Seed dormancy control
ClCG03G001740	-2.63634	3.73e-30	2.51e-28	maker-CGscf_0010-snap-gene-9.730	- && Q940Z5.1 RecName: Full=Phenolic glucoside malonyltransferase 1 && PF02458:Transferase family
ClCG04G004540	-3.42263	4.61e-30	3.09e-28	augustus_masked-CGscf_0031-processed-gene-0.310	- && Q949Y5.1 RecName: Full=Probable zinc metalloprotease EGY1, chloroplastic; AltName: Full=Protein AMMONIUM OVERLY SENSITIVE 1; AltName: Full=Protein ETHYLENE-DEPENDENT GRAVITROPISM-DEFICIENT AND YELLOW-GREEN 1; Short=AtEGY1; Flags: Precursor && -
ClCG06G011260	2.62494	4.67e-30	3.12e-28	snap_masked-CGscf_0013-processed-gene-2.206	- && - && -
ClCG09G006160	-6.97153	4.91e-30	3.27e-28	maker-CGscf_0001-snap-gene-5.591	- && Q5JK32.2 RecName: Full=Potassium transporter 5; AltName: Full=OsHAK5 && PF02705:K+ potassium transporter
ClCG06G017740	-2.53919	5.09e-30	3.37e-28	maker-CGscf_0013-augustus-gene-8.790	- && Q949R9.1 RecName: Full=Mitochondrial pyruvate carrier 1; Short=AtMPC1 && PF03650:Mitochondrial pyruvate carriers
ClCG09G007430	-4.25985	5.3e-30	3.5e-28	maker-CGscf_0001-augustus-gene-6.422	- && Q9LY77.1 RecName: Full=Calcium-transporting ATPase 12, plasma membrane-type; AltName: Full=Ca(2+)-ATPase isoform 12 && PF00690:Cation transporter/ATPase, N-terminus|PF00122:E1-E2 ATPase|PF00689:Cation transporting ATPase, C-terminus|PF00702:haloacid dehalogenase-like hydrolase
ClCG02G005220	-1.82198	5.51e-30	3.63e-28	maker-CGscf_0005s1645503e12290793-augustus-gene-9.667	- && - && PF00294:pfkB family carbohydrate kinase
ClCG10G004510	2.6287	6.36e-30	4.17e-28	augustus_masked-CGscf_0007-processed-gene-11.426	- && Q9S7N7.1 RecName: Full=Photosystem I reaction center subunit V, chloroplastic; AltName: Full=PSI-G; Flags: Precursor && PF01241:Photosystem I psaG / psaK
ClCG01G006480	4.41984	6.48e-30	4.24e-28	maker-CGscf_0019-augustus-gene-4.351	- && Q9ZU94.2 RecName: Full=Cysteine-rich repeat secretory protein 12; AltName: Full=Plasmodesmata-located protein 6; Short=PDLP6; Flags: Precursor && PF01657:Salt stress response/antifungal
ClCG02G006600	4.16248	8.91e-30	5.8e-28	maker-CGscf_0005s1645503e12290793-augustus-gene-7.455	- && - && -
ClCG03G015760	-2.59435	9.51e-30	6.18e-28	maker-CGscf_0012-augustus-gene-7.442	- && Q54MZ4.1 RecName: Full=Mitochondrial substrate carrier family protein B && PF00153:Mitochondrial carrier protein
ClCG02G004580	2.5536	1e-29	6.5e-28	maker-CGscf_0005s1645503e12290793-snap-gene-9.736	- && - && -
ClCG02G002750	2.78735	1.2e-29	7.76e-28	maker-CGscf_0052-augustus-gene-0.463	- && P27518.2 RecName: Full=Chlorophyll a-b binding protein 151, chloroplastic; AltName: Full=LHCII type II CAB-151; Short=LHCP; Flags: Precursor && PF00504:Chlorophyll A-B binding protein
ClCG05G024250	-3.76752	1.33e-29	8.52e-28	augustus_masked-CGscf_0004-processed-gene-1.367	- && P42815.1 RecName: Full=Ribonuclease 3; Flags: Precursor && PF00445:Ribonuclease T2 family
ClCG10G011350	-2.61571	1.52e-29	9.72e-28	snap_masked-CGscf_0009-processed-gene-10.232	- && - && PF00582:Universal stress protein family
ClCG07G005470	-5.0535	1.94e-29	1.24e-27	maker-CGscf_0018-augustus-gene-2.328	- && Q5PNY6.1 RecName: Full=U-box domain-containing protein 21; AltName: Full=Plant U-box protein 21 && PF04564:U-box domain
ClCG01G006330	2.71225	2.12e-29	1.35e-27	maker-CGscf_0019-augustus-gene-4.382	- && Q9CAC5.1 RecName: Full=NAD(P)H-quinone oxidoreductase subunit L, chloroplastic; AltName: Full=NAD(P)H dehydrogenase subunit L; Short=NDH subunit L; Short=NDH-L; AltName: Full=NADH-plastoquinone oxidoreductase subunit L; AltName: Full=Protein CHLORORESPIRATORY REDUCTION 23; Flags: Precursor && PF10716:NADH dehydrogenase transmembrane subunit
ClCG02G019740	-1.56388	2.18e-29	1.38e-27	maker-CGscf_0006-augustus-gene-1.474	- && Q9FIL7.1 RecName: Full=Calmodulin-binding receptor-like cytoplasmic kinase 1 && PF00069:Protein kinase domain
ClCG03G014920	2.69393	2.2e-29	1.39e-27	augustus_masked-CGscf_0012-processed-gene-6.28	- && Q8LCQ4.1 RecName: Full=Photosystem I chlorophyll a/b-binding protein 6, chloroplastic; AltName: Full=LHCI type III LHCA6; Flags: Precursor && PF00504:Chlorophyll A-B binding protein
ClCG09G006360	2.86682	2.27e-29	1.43e-27	augustus_masked-CGscf_0001-processed-gene-5.410	- && - && -
ClCG05G015710	2.47764	2.92e-29	1.83e-27	genemark-CGscf_0004-processed-gene-9.185	- && Q84VQ4.1 RecName: Full=NAD(P)H-quinone oxidoreductase subunit U, chloroplastic; AltName: Full=NAD(P)H dehydrogenase subunit U; Short=NDH subunit U; AltName: Full=NADH-plastoquinone oxidoreductase subunit U; AltName: Full=Protein CHLORORESPIRATORY REDUCTION L; Flags: Precursor && -
ClCG08G001920	2.63219	2.96e-29	1.85e-27	maker-CGscf_0053-augustus-gene-1.398	- && Q9XF89.1 RecName: Full=Chlorophyll a-b binding protein CP26, chloroplastic; AltName: Full=LHCB5; AltName: Full=LHCIIc; AltName: Full=Light-harvesting complex II protein 5; Flags: Precursor && PF00504:Chlorophyll A-B binding protein
ClCG04G002700	-2.08888	3.33e-29	2.07e-27	augustus_masked-CGscf_0023-processed-gene-4.14	- && Q949R4.1 RecName: Full=Extradiol ring-cleavage dioxygenase; Short=AtLigB && PF02900:Catalytic LigB subunit of aromatic ring-opening dioxygenase
ClCG04G007140	2.88979	4.07e-29	2.52e-27	maker-CGscf_0027-augustus-gene-2.412	- && Q07473.1 RecName: Full=Chlorophyll a-b binding protein CP29.1, chloroplastic; AltName: Full=LHCB4.1; AltName: Full=LHCII protein 4.1; Flags: Precursor && PF00504:Chlorophyll A-B binding protein
ClCG09G004800	-4.15258	5.63e-29	3.48e-27	augustus_masked-CGscf_0001-processed-gene-4.419	- && - && PF15699:NPR1 interacting
ClCG07G016060	3.34206	6.55e-29	4.04e-27	maker-CGscf_0034-augustus-gene-1.502	- && - && PF01190:Pollen proteins Ole e I like
ClCG02G000380	-3.01151	7.28e-29	4.47e-27	augustus_masked-CGscf_0047-processed-gene-0.330	- && - && -
ClCG06G012670	2.44616	7.81e-29	4.78e-27	maker-CGscf_0013-snap-gene-3.562	- && F4JKH6.1 RecName: Full=Protein TSS; AltName: Full=TPR-domain suppressor of STIMPY && PF12807:Translation initiation factor eIF3 subunit 135|PF13424:Tetratricopeptide repeat|PF15044:Mitochondrial function, CLU-N-term
ClCG11G006080	1.9491	8.16e-29	4.98e-27	maker-CGscf_0005s1e1644131-snap-gene-0.869	- && Q9LY46.1 RecName: Full=Protein ESKIMO 1; AltName: Full=Protein trichome birefringence-like 29 && PF14416:PMR5 N terminal Domain|PF13839:GDSL/SGNH-like Acyl-Esterase family found in Pmr5 and Cas1p
ClCG10G015050	-3.92823	9.6e-29	5.84e-27	maker-CGscf_0009-augustus-gene-6.409	- && Q9H598.2 RecName: Full=Vesicular inhibitory amino acid transporter; AltName: Full=GABA and glycine transporter; AltName: Full=Solute carrier family 32 member 1; AltName: Full=Vesicular GABA transporter; Short=hVIAAT && PF01490:Transmembrane amino acid transporter protein
ClCG07G016650	2.03765	1.12e-28	6.78e-27	maker-CGscf_0034-augustus-gene-0.458	- && Q9MA41.1 RecName: Full=Chitinase-like protein 1; Short=AtCTL1; AltName: Full=Protein ANION ALTERED ROOT MORPHOLOGY; AltName: Full=Protein ECTOPIC DEPOSITION OF LIGNIN IN PITH 1; AltName: Full=Protein ECTOPIC ROOT HAIR 2; AltName: Full=Protein POM-POM1; AltName: Full=Protein SENSITIVE TO HOT TEMPERATURES 2; Flags: Precursor && PF00182:Chitinase class I
ClCG10G015160	-4.17221	1.29e-28	7.81e-27	maker-CGscf_0009-snap-gene-5.565	- && P23540.1 RecName: Full=Ribonuclease MC; Short=RNase MC && PF00445:Ribonuclease T2 family
ClCG06G017300	3.2065	1.3e-28	7.85e-27	genemark-CGscf_0013-processed-gene-8.53	- && Q8LPH6.1 RecName: Full=Transcription factor MYB86; AltName: Full=Myb homolog 4; Short=AtMyb4; AltName: Full=Myb-related protein 86; Short=AtMYB86 && PF00249:Myb-like DNA-binding domain
ClCG05G025770	-2.23232	1.36e-28	8.14e-27	maker-CGscf_0004-augustus-gene-0.503	- && Q9LRV8.1 RecName: Full=Plant intracellular Ras-group-related LRR protein 2 && PF13855:Leucine rich repeat
ClCG07G005970	2.63643	1.55e-28	9.27e-27	maker-CGscf_0018-augustus-gene-4.357	- && Q9ZVE7.1 RecName: Full=Probable NAD(P)H dehydrogenase subunit CRR3, chloroplastic; Short=Probable NDH subunit CRR3; AltName: Full=Protein CHLORORESPIRATORY REDUCTION 3; Flags: Precursor && -
ClCG07G008770	-2.21152	1.57e-28	9.36e-27	maker-CGscf_0008-augustus-gene-7.315	- && O23240.3 RecName: Full=D-2-hydroxyglutarate dehydrogenase, mitochondrial; Short=AtD-2HGDH; Flags: Precursor && PF01565:FAD binding domain|PF02913:FAD linked oxidases, C-terminal domain
ClCG02G005360	2.98795	1.87e-28	1.11e-26	maker-CGscf_0005s1645503e12290793-augustus-gene-9.608	- && Q8SKU2.2 RecName: Full=Protein TIC 62, chloroplastic; AltName: Full=Translocon at the inner envelope membrane of chloroplasts 62; Short=PsTIC62; Flags: Precursor && PF13847:Methyltransferase domain|PF13460:NAD(P)H-binding
ClCG10G006750	-2.7932	2.15e-28	1.28e-26	maker-CGscf_0007-augustus-gene-8.379	- && Q9LDY8.1 RecName: Full=NAC domain-containing protein 55; Short=ANAC055; AltName: Full=NAC domain-containing protein 3; Short=AtNAC3 && PF02365:No apical meristem (NAM) protein
ClCG00G002890	3.49271	2.25e-28	1.33e-26	genemark-CGscf_0210-processed-gene-0.3	- && O22527.1 RecName: Full=Chlorophyllase-1; Short=AtCLH1; AltName: Full=Chlorophyll-chlorophyllido hydrolase 1; Short=Chlase 1; AltName: Full=Coronatine-induced protein 1; Short=CORI1 && PF07224:Chlorophyllase
ClCG02G018420	-4.51666	2.54e-28	1.5e-26	genemark-CGscf_0006-processed-gene-2.128	- && Q8VWJ2.1 RecName: Full=Probable WRKY transcription factor 28; AltName: Full=WRKY DNA-binding protein 28 && PF03106:WRKY DNA -binding domain
ClCG02G015000	-4.89413	3.23e-28	1.89e-26	maker-CGscf_0006-snap-gene-6.468	- && P31414.1 RecName: Full=Pyrophosphate-energized vacuolar membrane proton pump 1; AltName: Full=Pyrophosphate-energized inorganic pyrophosphatase 1; Short=H(+)-PPase 1; AltName: Full=Vacuolar proton pyrophosphatase 1; AltName: Full=Vacuolar proton pyrophosphatase 3 && PF03030:Inorganic H+ pyrophosphatase
ClCG02G006050	-2.68393	3.59e-28	2.1e-26	maker-CGscf_0005s1645503e12290793-snap-gene-8.435	- && Q93ZR6.1 RecName: Full=O-acyltransferase WSD1; AltName: Full=Diacylglycerol O-acyltransferase; Short=DGAT; AltName: Full=Long-chain-alcohol O-fatty-acyltransferase; AltName: Full=Wax synthase; Short=WS && PF03007:Wax ester synthase-like Acyl-CoA acyltransferase domain|PF06974:Protein of unknown function (DUF1298)
ClCG04G004930	2.59479	4.54e-28	2.65e-26	maker-CGscf_0056-augustus-gene-0.717	- && Q6SJV8.2 RecName: Full=Magnesium-protoporphyrin IX monomethyl ester [oxidative] cyclase, chloroplastic; Short=Mg-protoporphyrin IX monomethyl ester oxidative cyclase; Flags: Precursor && PF02915:Rubrerythrin
ClCG01G000800	-2.10475	4.77e-28	2.77e-26	augustus_masked-CGscf_0024-processed-gene-3.756	- && Q9FLV9.1 RecName: Full=S-type anion channel SLAH3; AltName: Full=SLAC1-homolog protein 3 && PF03595:Voltage-dependent anion channel
ClCG11G013660	2.91947	7.3e-28	4.23e-26	snap_masked-CGscf_0014-processed-gene-5.246	- && P10708.1 RecName: Full=Chlorophyll a-b binding protein 7, chloroplastic; AltName: Full=LHCI type II CAB-7; Flags: Precursor && PF00504:Chlorophyll A-B binding protein
ClCG05G003720	-2.04128	7.58e-28	4.38e-26	maker-CGscf_0002-augustus-gene-17.594	- && - && PF12937:F-box-like
ClCG01G014760	-4.15181	8.35e-28	4.81e-26	augustus_masked-CGscf_0015-processed-gene-6.674	- && Q9LMU2.1 RecName: Full=Kunitz trypsin inhibitor 2; Short=AtKTI2; Flags: Precursor && PF00197:Trypsin and protease inhibitor
ClCG06G014430	2.77054	9.19e-28	5.27e-26	maker-CGscf_0013-augustus-gene-5.487	- && Q9SUC9.1 RecName: Full=Uncharacterized GPI-anchored protein At4g28100; Flags: Precursor && -
ClCG02G005540	2.53561	9.76e-28	5.58e-26	maker-CGscf_0005s1645503e12290793-augustus-gene-9.602	- && P80883.1 RecName: Full=Cytochrome b6-f complex subunit 7; AltName: Full=Cytochrome b6-f complex subunit PetM; AltName: Full=Cytochrome b6-f complex subunit VII && PF08041:PetM family of cytochrome b6f complex subunit 7
ClCG10G012690	-5.01873	1.02e-27	5.81e-26	genemark-CGscf_0009-processed-gene-8.190	- && - && PF03107:C1 domain
ClCG06G016350	-6.82503	1.18e-27	6.7e-26	maker-CGscf_0013-augustus-gene-7.546	- && Q8VWV6.1 RecName: Full=Probable WRKY transcription factor 61; AltName: Full=WRKY DNA-binding protein 61 && PF03106:WRKY DNA -binding domain
ClCG08G014960	3.12193	1.22e-27	6.94e-26	maker-CGscf_0017-augustus-gene-2.574	- && E1U332.1 RecName: Full=Isoflavone reductase-like protein; AltName: Full=Pollen allergen Ole e 12.01; AltName: Allergen=Ole e 12.01 && PF05368:NmrA-like family
ClCG11G005750	3.47287	1.6e-27	9.02e-26	maker-CGscf_0021-augustus-gene-5.666	- && Q5XVC7.1 RecName: Full=WEB family protein At2g40480 && PF05701:Weak chloroplast movement under blue light
ClCG01G023500	-2.30424	1.99e-27	1.12e-25	augustus_masked-CGscf_0043-processed-gene-2.426	- && Q9SLC4.1 RecName: Full=RING-H2 finger protein ATL40; AltName: Full=RING-type E3 ubiquitin transferase ATL40 && PF13639:Ring finger domain
ClCG11G005230	1.77765	2.2e-27	1.24e-25	maker-CGscf_0021-snap-gene-5.696	- && Q9LFT0.1 RecName: Full=Protein trichome birefringence-like 19 && PF14416:PMR5 N terminal Domain|PF13839:GDSL/SGNH-like Acyl-Esterase family found in Pmr5 and Cas1p
ClCG11G017190	2.61615	2.33e-27	1.3e-25	genemark-CGscf_0014-processed-gene-1.81	- && Q9SYM4.1 RecName: Full=Alpha,alpha-trehalose-phosphate synthase [UDP-forming] 1; AltName: Full=Trehalose-6-phosphate synthase 1; Short=AtTPS1 && PF00982:Glycosyltransferase family 20|PF02358:Trehalose-phosphatase
ClCG02G010460	2.13091	2.37e-27	1.32e-25	augustus_masked-CGscf_0060-processed-gene-0.544	- && - && -
ClCG05G012510	-5.87607	2.66e-27	1.48e-25	augustus_masked-CGscf_0002-processed-gene-5.279	- && Q9FFY3.1 RecName: Full=Lipid transfer-like protein VAS; Flags: Precursor && PF14368:Probable lipid transfer
ClCG01G024680	-2.76775	2.8e-27	1.55e-25	augustus_masked-CGscf_0043-processed-gene-1.461	- && Q9LRR7.1 RecName: Full=9-cis-epoxycarotenoid dioxygenase NCED3, chloroplastic; Short=AtNCED3; AltName: Full=Protein SALT TOLERANT 1; Flags: Precursor && PF03055:Retinal pigment epithelial membrane protein
ClCG05G023000	2.35188	3.97e-27	2.2e-25	augustus_masked-CGscf_0004-processed-gene-2.349	- && P82280.1 RecName: Full=AP2/ERF and B3 domain-containing transcription repressor RAV2; AltName: Full=Ethylene-responsive transcription factor RAV2; AltName: Full=Protein RELATED TO ABI3/VP1 2; AltName: Full=Protein RELATED TO APETALA2 8; AltName: Full=Protein TEMPRANILLO 2 && PF02362:B3 DNA binding domain|PF00847:AP2 domain
ClCG06G005600	1.90361	4.46e-27	2.46e-25	maker-CGscf_0003-snap-gene-6.464	- && Q93W28.1 RecName: Full=Uncharacterized protein At4g15545 && -
ClCG05G024980	-4.20526	5.21e-27	2.87e-25	augustus_masked-CGscf_0004-processed-gene-0.446	- && Q39264.1 RecName: Full=Zinc finger protein 5 && PF13912:C2H2-type zinc finger
ClCG07G013230	-3.33578	5.41e-27	2.97e-25	genemark-CGscf_0072-processed-gene-0.148	- && - && PF05553:Cotton fibre expressed protein
ClCG10G016140	2.22087	5.6e-27	3.06e-25	maker-CGscf_0009-augustus-gene-4.512	- && - && PF13419:Haloacid dehalogenase-like hydrolase
ClCG10G002960	-7.32754	5.64e-27	3.07e-25	maker-CGscf_0030-snap-gene-3.563	- && Q9ZQ47.1 RecName: Full=Glycine-rich domain-containing protein 1; Short=AtGRDP1 && PF07173:Glycine-rich domain-containing protein-like
ClCG05G006440	2.99071	6.89e-27	3.74e-25	maker-CGscf_0002-augustus-gene-14.478	- && Q9LSP9.1 RecName: Full=Chitinase-like protein 2; Short=AtCTL2; Flags: Precursor && PF00182:Chitinase class I
ClCG06G002320	3.57964	7.06e-27	3.82e-25	maker-CGscf_0003-snap-gene-2.443	- && P92973.1 RecName: Full=Protein CCA1; AltName: Full=MYB-related transcription factor CCA1; AltName: Full=Protein CIRCADIAN CLOCK ASSOCIATED 1 && PF00249:Myb-like DNA-binding domain
ClCG09G021420	-3.03063	7.15e-27	3.86e-25	augustus_masked-CGscf_0033-processed-gene-1.371	- && Q8VZK9.1 RecName: Full=Cellulose synthase-like protein E1; Short=AtCslE1 && PF03552:Cellulose synthase
ClCG07G014350	-2.39975	7.27e-27	3.91e-25	augustus_masked-CGscf_0034-processed-gene-3.486	- && Q9SSA7.2 RecName: Full=GDSL esterase/lipase 5; AltName: Full=Extracellular lipase 5; Flags: Precursor && PF00657:GDSL-like Lipase/Acylhydrolase
ClCG07G004020	-1.4354	7.57e-27	4.06e-25	maker-CGscf_0049-snap-gene-1.682	- && O04200.1 RecName: Full=Peroxisomal nicotinamide adenine dinucleotide carrier; AltName: Full=Peroxisomal NAD carrier; AltName: Full=Peroxisomal membrane protein 38, (PMP36); Short=AtPMP38; AltName: Full=Protein ABERRANT PEROXISOME MORPHOLOGY 3; AltName: Full=Solute carrier family 25 member 17 && PF00153:Mitochondrial carrier protein
ClCG03G015060	-1.52971	8.61e-27	4.61e-25	augustus_masked-CGscf_0012-processed-gene-6.36	- && Q8RWQ9.1 RecName: Full=Thiol protease aleurain-like; Flags: Precursor && PF00112:Papain family cysteine protease|PF08246:Cathepsin propeptide inhibitor domain (I29)
ClCG04G012300	-3.12507	8.64e-27	4.61e-25	maker-CGscf_0069-snap-gene-0.682	- && Q9FUT0.1 RecName: Full=Glutathione S-transferase U9; Short=AtGSTU9; AltName: Full=GST class-tau member 9; AltName: Full=Glutathione S-transferase 14 && -
ClCG11G014260	2.12854	9.22e-27	4.91e-25	maker-CGscf_0014-snap-gene-4.568	- && Q9THX6.1 RecName: Full=Thylakoid lumenal 29 kDa protein, chloroplastic; Short=TL29; AltName: Full=LeAPx09; AltName: Full=P29; Flags: Precursor && PF00141:Peroxidase
ClCG07G011440	3.23289	9.51e-27	5.05e-25	maker-CGscf_0008-augustus-gene-11.432	- && Q9XED8.1 RecName: Full=Auxin response factor 9 && PF02362:B3 DNA binding domain|PF02309:AUX/IAA family|PF06507:Auxin response factor
ClCG06G000070	-1.81683	1.06e-26	5.61e-25	maker-CGscf_0003-snap-gene-0.541	- && Q9LQ73.1 RecName: Full=Peroxisomal membrane protein 11C; AltName: Full=Peroxin-11C; Short=AtPEX11c && PF05648:Peroxisomal biogenesis factor 11 (PEX11)
ClCG10G017090	3.77974	1.16e-26	6.14e-25	maker-CGscf_0009-snap-gene-3.482	- && B3H5Q1.2 RecName: Full=Beta-glucosidase 11; Short=AtBGLU11; Flags: Precursor && PF00232:Glycosyl hydrolase family 1
ClCG02G004060	2.58431	1.26e-26	6.63e-25	maker-CGscf_0052-snap-gene-1.611	- && P13443.1 RecName: Full=Glycerate dehydrogenase; Short=GDH; AltName: Full=NADH-dependent hydroxypyruvate reductase; Short=HPR && PF00389:D-isomer specific 2-hydroxyacid dehydrogenase, catalytic domain|PF02826:D-isomer specific 2-hydroxyacid dehydrogenase, NAD binding domain
ClCG06G016180	2.2904	1.26e-26	6.63e-25	maker-CGscf_0013-augustus-gene-7.485	- && Q9ZS34.1 RecName: Full=Geranylgeranyl diphosphate reductase, chloroplastic; AltName: Full=Geranylgeranyl reductase; Flags: Precursor && PF07992:Pyridine nucleotide-disulphide oxidoreductase
ClCG07G015940	4.02769	1.31e-26	6.84e-25	augustus_masked-CGscf_0034-processed-gene-1.389	- && - && -
ClCG10G017310	2.63622	1.95e-26	1.02e-24	maker-CGscf_0009-snap-gene-3.438	- && Q3EAI1.1 RecName: Full=Transcription factor bHLH60; AltName: Full=Basic helix-loop-helix protein 60; Short=AtbHLH60; Short=bHLH 60; AltName: Full=Transcription factor EN 91; AltName: Full=bHLH transcription factor bHLH060 && -
ClCG06G008280	3.50749	2.01e-26	1.04e-24	maker-CGscf_0003-augustus-gene-11.305	- && - && -
ClCG07G016220	3.84758	2.13e-26	1.1e-24	maker-CGscf_0034-augustus-gene-1.464	- && Q96502.1 RecName: Full=Zinc finger protein CONSTANS-LIKE 2 && PF00643:B-box zinc finger|PF06203:CCT motif
ClCG05G018670	-3.99001	2.14e-26	1.11e-24	maker-CGscf_0004-snap-gene-6.641	- && Q43636.1 RecName: Full=Thioredoxin H-type; Short=Trx-H && PF00085:Thioredoxin
ClCG05G000820	3.54041	2.55e-26	1.31e-24	maker-CGscf_0002-augustus-gene-20.568	- && Q9M363.1 RecName: Full=Cytochrome b561 and DOMON domain-containing protein At3g61750; AltName: Full=Protein b561A.tha9; Flags: Precursor && PF03188:Eukaryotic cytochrome b561|PF03351:DOMON domain
ClCG04G012170	2.25709	2.56e-26	1.32e-24	maker-CGscf_0069-augustus-gene-0.535	- && Q9SQL2.1 RecName: Full=Chlorophyll a-b binding protein P4, chloroplastic; AltName: Full=LHCI type III CAB-P4; Flags: Precursor && PF00504:Chlorophyll A-B binding protein
ClCG09G019910	-6.09022	2.58e-26	1.32e-24	snap_masked-CGscf_0033-processed-gene-3.230	- && A1XGB4.1 RecName: Full=CASP-like protein PIMP1; AltName: Full=CASP-like protein 4D1; Short=CaCASPL4D1; AltName: Full=Pathogen-induced membrane protein 1; Short=CaPIMP1 && PF04535:Domain of unknown function (DUF588)
ClCG05G015250	3.68218	2.86e-26	1.46e-24	maker-CGscf_0004-augustus-gene-10.353	- && Q00624.1 RecName: Full=L-ascorbate oxidase homolog; Flags: Precursor && PF00394:Multicopper oxidase|PF07731:Multicopper oxidase|PF07732:Multicopper oxidase
ClCG05G013660	-1.40965	3.01e-26	1.53e-24	maker-CGscf_0002-augustus-gene-1.349	- && Q4UK62.1 RecName: Full=3-oxoacyl-[acyl-carrier-protein] reductase FabG; AltName: Full=3-ketoacyl-acyl carrier protein reductase; AltName: Full=Beta-Ketoacyl-acyl carrier protein reductase; AltName: Full=Beta-ketoacyl-ACP reductase && PF13561:Enoyl-(Acyl carrier protein) reductase
ClCG05G024680	-2.233	3.56e-26	1.81e-24	maker-CGscf_0004-augustus-gene-1.525	- && Q8RX77.1 RecName: Full=Protein NRT1/ PTR FAMILY 2.13; Short=AtNPF2.13; AltName: Full=Nitrate transporter 1.7 && PF00854:POT family
ClCG09G011670	-3.07312	4.2e-26	2.13e-24	augustus_masked-CGscf_0001-processed-gene-11.339	- && Q336N8.1 RecName: Full=Lysine-specific demethylase JMJ706; AltName: Full=Jumonji domain-containing protein 706; AltName: Full=Lysine-specific histone demethylase JMJ706; AltName: Full=Protein JUMONJI 706 && PF02375:jmjN domain|PF02373:JmjC domain, hydroxylase
ClCG02G008870	-1.69182	4.72e-26	2.39e-24	maker-CGscf_0005s1645503e12290793-snap-gene-3.319	- && Q9SA96.1 RecName: Full=Arogenate dehydratase/prephenate dehydratase 1, chloroplastic; Short=AtADT1; Short=AtPDT1; Flags: Precursor && PF00800:Prephenate dehydratase
ClCG06G018350	2.16753	4.73e-26	2.39e-24	maker-CGscf_0013-augustus-gene-8.749	- && Q9SW18.1 RecName: Full=Magnesium protoporphyrin IX methyltransferase, chloroplastic; Flags: Precursor && PF07109:Magnesium-protoporphyrin IX methyltransferase C-terminus
ClCG03G000390	2.42813	6.88e-26	3.46e-24	maker-CGscf_0066-augustus-gene-0.621	- && Q8L774.1 RecName: Full=Shewanella-like protein phosphatase 1; Short=AtSLP1; Flags: Precursor && PF00149:Calcineurin-like phosphoesterase
ClCG07G004950	1.9753	7.27e-26	3.65e-24	maker-CGscf_0018-augustus-gene-0.370	- && - && -
ClCG09G021610	2.72081	7.55e-26	3.78e-24	maker-CGscf_0033-snap-gene-1.575	- && Q8VYB2.1 RecName: Full=Uridine kinase-like protein 3; Includes: RecName: Full=Uridine kinase; Short=UK; Includes: RecName: Full=Putative uracil phosphoribosyltransferase; Short=UPRTase; AltName: Full=UMP pyrophosphorylase && PF14681:Uracil phosphoribosyltransferase|PF00485:Phosphoribulokinase / Uridine kinase family|PF00274:Fructose-bisphosphate aldolase class-I
ClCG03G006000	-2.83742	8e-26	3.99e-24	augustus_masked-CGscf_0010-processed-gene-5.305	- && Q6R567.1 RecName: Full=E3 ubiquitin-protein ligase RMA1H1; AltName: Full=Protein RING membrane-anchor 1 homolog 1 && PF00097:Zinc finger, C3HC4 type (RING finger)
ClCG09G014690	-1.77661	1.03e-25	5.12e-24	maker-CGscf_0036-snap-gene-0.399	- && Q9SLN8.1 RecName: Full=2-alkenal reductase (NADP(+)-dependent); AltName: Full=Alkenal double bound reductase; AltName: Full=Allylic alcohol dehydrogenase 1; Short=allyl-ADH1; AltName: Full=Flavin-free double bond reductase; Short=NtDBR; AltName: Full=Pulegone reductase; Short=NtRed-1 && PF16884:N-terminal domain of oxidoreductase|PF00107:Zinc-binding dehydrogenase
ClCG06G003260	-4.74013	1.25e-25	6.22e-24	augustus_masked-CGscf_0003-processed-gene-3.374	- && O22150.1 RecName: Full=Auxin-responsive protein SAUR36; AltName: Full=Protein RESPONSE TO AUXINS AND GIBBERELLINS 1; AltName: Full=Protein SENESCENCE-ASSOCIATED GENE 201; AltName: Full=Protein SMALL AUXIN UP RNA 36 && PF02519:Auxin responsive protein
ClCG11G012480	3.33761	1.26e-25	6.22e-24	maker-CGscf_0014-snap-gene-6.499	- && Q9FHB6.1 RecName: Full=Protein DETOXIFICATION 16; Short=AtDTX16; AltName: Full=Multidrug and toxic compound extrusion protein 16; Short=MATE protein 16 && PF01554:MatE
ClCG09G000750	-3.4123	1.27e-25	6.27e-24	maker-CGscf_0001-snap-gene-0.569	- && Q43866.1 RecName: Full=Beta-fructofuranosidase, insoluble isoenzyme CWINV1; AltName: Full=Cell wall beta-fructosidase 1; Short=AtbetaFRUCT1; AltName: Full=Cell wall invertase 1; Short=AtcwINV1; AltName: Full=Sucrose hydrolase 1; Flags: Precursor && PF08244:Glycosyl hydrolases family 32 C terminal|PF00251:Glycosyl hydrolases family 32 N-terminal domain
ClCG05G004170	-1.59782	1.34e-25	6.57e-24	genemark-CGscf_0002-processed-gene-17.36	- && - && -
ClCG09G008780	-2.56429	1.6e-25	7.85e-24	augustus_masked-CGscf_0001-processed-gene-8.383	- && Q9ZPR7.1 RecName: Full=Ureide permease 1; Short=AtUPS1 && PF07168:Ureide permease
ClCG02G015520	1.91138	1.66e-25	8.11e-24	augustus_masked-CGscf_0006-processed-gene-5.302	- && O04133.1 RecName: Full=Protein SRC2; AltName: Full=Protein SOYBEAN GENE REGULATED BY COLD 2 && PF00168:C2 domain
ClCG02G009530	5.84923	1.7e-25	8.32e-24	augustus_masked-CGscf_0005s1645503e12290793-processed-gene-0.26	- && Q9SJ81.1 RecName: Full=Fasciclin-like arabinogalactan protein 7; Flags: Precursor && PF02469:Fasciclin domain
ClCG05G007190	-2.60153	1.76e-25	8.58e-24	maker-CGscf_0002-snap-gene-13.516	- && O22854.1 RecName: Full=Electron transfer flavoprotein-ubiquinone oxidoreductase, mitochondrial; Short=ETF-QO; Short=ETF-ubiquinone oxidoreductase; Flags: Precursor && PF13450:NAD(P)-binding Rossmann-like domain|PF05187:Electron transfer flavoprotein-ubiquinone oxidoreductase, 4Fe-4S
ClCG02G008490	-5.93536	2.26e-25	1.1e-23	genemark-CGscf_0005s1645503e12290793-processed-gene-4.160	- && P49296.1 RecName: Full=Isocitrate lyase; Short=ICL; AltName: Full=Isocitrase; AltName: Full=Isocitratsysase && PF00463:Isocitrate lyase family
ClCG05G005810	-7.10955	2.28e-25	1.1e-23	genemark-CGscf_0002-processed-gene-15.40	- && B9RT03.1 RecName: Full=CASP-like protein 1D1; Short=RcCASPL1D1 && PF04535:Domain of unknown function (DUF588)
ClCG01G008360	-1.71028	2.28e-25	1.1e-23	augustus_masked-CGscf_0019-processed-gene-2.204	- && Q9FFE6.1 RecName: Full=Probable acyl-activating enzyme 5, peroxisomal; AltName: Full=AMP-binding protein 5; Short=AtAMPBP5 && PF00501:AMP-binding enzyme|PF13193:AMP-binding enzyme C-terminal domain
ClCG06G012950	1.37695	2.95e-25	1.42e-23	maker-CGscf_0013-augustus-gene-4.433	- && Q9FHH2.1 RecName: Full=Protein SUPPRESSOR OF MAX2 1; Short=AtSMXL1 && -
ClCG04G012090	-1.65068	3.44e-25	1.65e-23	maker-CGscf_0069-augustus-gene-0.577	- && Q9LKL2.1 RecName: Full=Two-component response regulator-like APRR1; AltName: Full=ABI3-interacting protein 1; AltName: Full=Pseudo-response regulator 1; AltName: Full=Timing of CAB expression 1 && PF06203:CCT motif|PF00072:Response regulator receiver domain
ClCG05G000900	2.333	3.52e-25	1.69e-23	maker-CGscf_0002-augustus-gene-20.565	- && Q9XI73.1 RecName: Full=Photosynthetic NDH subunit of lumenal location 2, chloroplastic; AltName: Full=PsbQ-like protein 1; Flags: Precursor && PF05757:Oxygen evolving enhancer protein 3 (PsbQ)
ClCG04G004670	-5.32927	3.64e-25	1.74e-23	maker-CGscf_0031-augustus-gene-0.343	- && - && PF04515:Plasma-membrane choline transporter
ClCG05G004160	1.81536	3.83e-25	1.83e-23	maker-CGscf_0002-augustus-gene-17.627	- && P30956.1 RecName: Full=50S ribosomal protein L28, chloroplastic; AltName: Full=CL28; Flags: Precursor && PF00830:Ribosomal L28 family
ClCG01G000080	-2.362	4.31e-25	2.05e-23	maker-CGscf_0024-augustus-gene-3.961	- && Q6LA42.2 RecName: Full=Two-component response regulator-like APRR5; AltName: Full=Pseudo-response regulator 5 && PF00072:Response regulator receiver domain|PF06203:CCT motif
ClCG05G016680	-1.97035	4.65e-25	2.2e-23	maker-CGscf_0004-augustus-gene-8.378	- && - && -
ClCG07G013290	-4.29886	4.64e-25	2.2e-23	maker-CGscf_0072-augustus-gene-0.406	- && Q9XIE2.1 RecName: Full=ABC transporter G family member 36; Short=ABC transporter ABCG.36; Short=AtABCG36; AltName: Full=Pleiotropic drug resistance protein 8; AltName: Full=Protein PENETRATION 3 && PF08370:Plant PDR ABC transporter associated|PF00005:ABC transporter|PF01061:ABC-2 type transporter|PF14510:ABC-transporter N-terminal
ClCG05G023730	5.86043	4.67e-25	2.21e-23	maker-CGscf_0004-augustus-gene-1.505	- && Q9SD84.1 RecName: Full=PLASMODESMATA CALLOSE-BINDING PROTEIN 2; Short=AtPDCB2; AltName: Full=Glucan endo-1,3-beta-glucosidase-like protein 3; Flags: Precursor && PF07983:X8 domain
ClCG04G004200	-1.90415	4.69e-25	2.21e-23	maker-CGscf_0031-augustus-gene-1.336	- && Q9LZA6.1 RecName: Full=Triacylglycerol lipase SDP1; AltName: Full=Protein SUGAR-DEPENDENT 1 && PF01734:Patatin-like phospholipase|PF11815:Domain of unknown function (DUF3336)
ClCG02G019490	2.32294	5.27e-25	2.47e-23	augustus_masked-CGscf_0006-processed-gene-1.384	- && M0ZYF3.1 RecName: Full=Internal alternative NAD(P)H-ubiquinone oxidoreductase A1, mitochondrial; AltName: Full=Internal alternative NADH dehydrogenase NDA1; AltName: Full=Internal non-phosphorylating NAD(P)H dehydrogenase 1; Short=StNDI1; AltName: Full=NADH:ubiquinone reductase (non-electrogenic) NDA1; Flags: Precursor && PF07992:Pyridine nucleotide-disulphide oxidoreductase
ClCG05G014820	2.62554	5.35e-25	2.5e-23	maker-CGscf_0004-augustus-gene-11.360	- && Q9SGH4.1 RecName: Full=Photosynthetic NDH subunit of lumenal location 3, chloroplastic; AltName: Full=PsbQ-like protein 2; Flags: Precursor && PF05757:Oxygen evolving enhancer protein 3 (PsbQ)
ClCG08G014260	3.05546	5.42e-25	2.53e-23	genemark-CGscf_0017-processed-gene-3.98	- && Q6VAF6.1 RecName: Full=Tubulin beta-6 chain; AltName: Full=Beta-6-tubulin && PF03953:Tubulin C-terminal domain|PF00091:Tubulin/FtsZ family, GTPase domain
ClCG11G001540	2.20312	7.15e-25	3.33e-23	augustus_masked-CGscf_0021-processed-gene-1.503	- && - && PF06596:Photosystem II reaction centre X protein (PsbX)
ClCG02G020910	-3.51984	7.83e-25	3.64e-23	maker-CGscf_0038-augustus-gene-2.757	- && Q9LQR0.1 RecName: Full=LOB domain-containing protein 1; AltName: Full=ASYMMETRIC LEAVES 2-like protein 8; Short=AS2-like protein 8 && PF03195:Lateral organ boundaries (LOB) domain
ClCG02G003690	2.36842	8.84e-25	4.1e-23	augustus_masked-CGscf_0052-processed-gene-1.426	- && O22265.2 RecName: Full=Signal recognition particle 43 kDa protein, chloroplastic; AltName: Full=Chromo protein SRP43; Short=CpSRP43; Flags: Precursor && PF00385:Chromo (CHRromatin Organisation MOdifier) domain|PF12796:Ankyrin repeats (3 copies)
ClCG02G023710	2.42581	9.77e-25	4.52e-23	maker-CGscf_0038-snap-gene-0.637	- && Q8LAP6.1 RecName: Full=Probable plastid-lipid-associated protein 12, chloroplastic; AltName: Full=Fibrillin-10; Flags: Precursor && PF04755:PAP_fibrillin
ClCG10G013740	-1.92935	1.11e-24	5.11e-23	maker-CGscf_0009-augustus-gene-7.468	- && Q9SS90.1 RecName: Full=E3 ubiquitin-protein ligase RGLG1; AltName: Full=RING domain ligase 1 && PF07002:Copine|PF13920:Zinc finger, C3HC4 type (RING finger)
ClCG10G013420	-2.12956	1.13e-24	5.19e-23	augustus_masked-CGscf_0009-processed-gene-7.398	- && - && -
ClCG01G023060	1.50057	1.21e-24	5.55e-23	maker-CGscf_0043-augustus-gene-2.577	- && Q9ST69.1 RecName: Full=30S ribosomal protein S5, chloroplastic; Flags: Precursor && PF03719:Ribosomal protein S5, C-terminal domain|PF00333:Ribosomal protein S5, N-terminal domain
ClCG07G002920	-7.98265	1.22e-24	5.6e-23	maker-CGscf_0042-snap-gene-0.588	- && B9RW00.1 RecName: Full=CASP-like protein 1C1; Short=RcCASPL1C1 && PF04535:Domain of unknown function (DUF588)
ClCG07G009300	3.5639	1.41e-24	6.45e-23	augustus_masked-CGscf_0008-processed-gene-8.316	- && Q94AG2.2 RecName: Full=Somatic embryogenesis receptor kinase 1; Short=AtSERK1; AltName: Full=Somatic embryogenesis receptor-like kinase 1; Flags: Precursor && PF00069:Protein kinase domain|PF08263:Leucine rich repeat N-terminal domain
ClCG09G007530	1.82095	1.51e-24	6.9e-23	snap_masked-CGscf_0001-processed-gene-6.248	- && P13089.1 RecName: Full=Auxin-induced protein AUX28 && PF02309:AUX/IAA family
ClCG01G005790	-7.46981	1.64e-24	7.43e-23	genemark-CGscf_0019-processed-gene-5.35	- && O22227.1 RecName: Full=Protein MIZU-KUSSEI 1 && PF04759:Protein of unknown function, DUF617
ClCG11G000680	-3.15818	1.69e-24	7.68e-23	augustus_masked-CGscf_0021-processed-gene-0.339	- && - && -
ClCG01G017200	-2.09677	1.71e-24	7.74e-23	augustus_masked-CGscf_0015-processed-gene-4.60	- && O22193.3 RecName: Full=U-box domain-containing protein 4; AltName: Full=Plant U-box protein 4 && PF00514:Armadillo/beta-catenin-like repeat
ClCG09G021350	3.75887	2e-24	9.01e-23	augustus_masked-CGscf_0033-processed-gene-1.422	- && Q9FM65.1 RecName: Full=Fasciclin-like arabinogalactan protein 1; Flags: Precursor && PF02469:Fasciclin domain
ClCG08G017850	2.73538	2.09e-24	9.4e-23	genemark-CGscf_0017-processed-gene-0.21	- && Q93ZS4.1 RecName: Full=Protein NSP-INTERACTING KINASE 3; AltName: Full=LRR receptor-like serine/threonine-protein kinase NIK3; Flags: Precursor && PF13855:Leucine rich repeat|PF07714:Protein tyrosine kinase|PF08263:Leucine rich repeat N-terminal domain
ClCG06G015830	-2.3728	2.22e-24	9.94e-23	maker-CGscf_0013-snap-gene-7.577	- && Q9S7P9.1 RecName: Full=SNAP25 homologous protein SNAP33; Short=AtSNAP33; AltName: Full=Snap25a; AltName: Full=Synaptosomal-associated protein SNAP25-like 1; Short=SNAP-25-like protein 1 && -
ClCG06G000570	1.61757	2.23e-24	9.98e-23	maker-CGscf_0003-augustus-gene-0.433	- && O80360.1 RecName: Full=50S ribosomal protein L3, chloroplastic; Flags: Precursor && PF00297:Ribosomal protein L3
ClCG03G012070	2.60137	2.51e-24	1.12e-22	maker-CGscf_0012-augustus-gene-0.358	- && Q9SY97.1 RecName: Full=Photosystem I chlorophyll a/b-binding protein 3-1, chloroplastic; Short=Lhca3*1; AltName: Full=LHCI type III LHCA3; Flags: Precursor && PF00504:Chlorophyll A-B binding protein
ClCG08G006800	-6.05269	2.51e-24	1.12e-22	augustus_masked-CGscf_0026-processed-gene-2.405	- && - && -
ClCG02G002490	-2.08822	2.54e-24	1.13e-22	maker-CGscf_0047-augustus-gene-1.791	- && Q9FKI0.1 RecName: Full=Fimbrin-5; Short=AtFIM5; AltName: Full=Fimbrin-like protein 2; AltName: Full=Fimbrin5 && PF00307:Calponin homology (CH) domain
ClCG06G006320	-5.50647	2.61e-24	1.16e-22	maker-CGscf_0003-augustus-gene-7.374	- && - && PF14368:Probable lipid transfer
ClCG08G006210	2.83848	2.67e-24	1.18e-22	maker-CGscf_0026-augustus-gene-3.785	- && Q94AQ9.1 RecName: Full=Protein STAY-GREEN LIKE, chloroplastic; Flags: Precursor && PF12638:Staygreen protein
ClCG09G003340	2.28243	2.8e-24	1.24e-22	augustus_masked-CGscf_0001-processed-gene-2.379	- && Q9S9N6.1 RecName: Full=Photosynthetic NDH subunit of subcomplex B 1, chloroplastic; Short=Protein PnsB1; AltName: Full=NAD(P)H DEHYDROGENASE SUBUNIT 48; AltName: Full=NDH-DEPENDENT CYCLIC ELECTRON FLOW 1; Flags: Precursor && -
ClCG10G002820	-7.93243	2.97e-24	1.31e-22	maker-CGscf_0030-snap-gene-3.560	- && Q6Q3H3.1 RecName: Full=(-)-germacrene D synthase && PF03936:Terpene synthase family, metal binding domain|PF01397:Terpene synthase, N-terminal domain
ClCG08G002610	-5.51301	3.02e-24	1.32e-22	maker-CGscf_0039-augustus-gene-1.350	- && Q70II3.2 RecName: Full=Ethylene-responsive transcription factor ERF110 && PF00847:AP2 domain
ClCG04G011410	3.13167	3.13e-24	1.37e-22	maker-CGscf_0075-augustus-gene-0.347	- && Q9FN48.1 RecName: Full=Calcium sensing receptor, chloroplastic; AltName: Full=Sulfurtransferase 3; Short=AtStr3; Flags: Precursor && -
ClCG03G005850	-2.262	3.29e-24	1.44e-22	maker-CGscf_0010-augustus-gene-5.412	- && - && PF06749:Protein of unknown function (DUF1218)
ClCG08G006870	-3.58497	3.32e-24	1.45e-22	maker-CGscf_0026-snap-gene-2.537	- && - && -
ClCG05G026910	-2.99271	3.38e-24	1.47e-22	augustus_masked-CGscf_0071-processed-gene-0.448	- && - && PF05678:VQ motif
ClCG10G020060	-3.4696	3.48e-24	1.51e-22	maker-CGscf_0009-augustus-gene-0.506	- && Q9FKL2.1 RecName: Full=Transcription factor MYB36; AltName: Full=Myb-related protein 36; Short=AtMYB36 && -
ClCG11G012310	-3.48092	3.63e-24	1.57e-22	maker-CGscf_0014-snap-gene-7.682	- && P52706.1 RecName: Full=(R)-mandelonitrile lyase 1; AltName: Full=Hydroxynitrile lyase 1; Short=(R)-oxynitrilase 1; Flags: Precursor && PF00732:GMC oxidoreductase|PF05199:GMC oxidoreductase
ClCG10G001590	2.41529	3.69e-24	1.59e-22	augustus_masked-CGscf_0030-processed-gene-1.367	- && Q39204.2 RecName: Full=Transcription factor MYC2; Short=AtMYC2; AltName: Full=Basic helix-loop-helix protein 6; Short=AtbHLH6; Short=bHLH 6; AltName: Full=Protein JASMONATE INSENSITIVE 1; AltName: Full=R-homologous Arabidopsis protein 1; Short=RAP-1; AltName: Full=Transcription factor EN 38; AltName: Full=Z-box binding factor 1 protein; AltName: Full=bHLH transcription factor bHLH006; AltNam…
ClCG01G010830	3.13455	3.76e-24	1.62e-22	maker-CGscf_0011-augustus-gene-3.347	- && Q9SA52.1 RecName: Full=Chloroplast stem-loop binding protein of 41 kDa b, chloroplastic; Short=CSP41-b; AltName: Full=Heteroglycan-interacting protein 1.3; AltName: Full=Protein CHLOROPLAST RNA BINDING; AltName: Full=Protein Gb5f; Flags: Precursor && PF01370:NAD dependent epimerase/dehydratase family
ClCG00G000500	-7.91912	4e-24	1.72e-22	augustus_masked-CGscf_0088-processed-gene-0.4	- && Q84WL6.1 RecName: Full=Protein WVD2-like 3; AltName: Full=Protein WAVE-DAMPENED 2-LIKE3 && PF06886:Targeting protein for Xklp2 (TPX2)
ClCG08G007830	-3.25321	4.05e-24	1.73e-22	genemark-CGscf_0026-processed-gene-1.158	- && - && PF07690:Major Facilitator Superfamily|PF06813:Nodulin-like
ClCG07G009540	3.48738	4.43e-24	1.9e-22	maker-CGscf_0008-augustus-gene-9.434	- && Q5HZ05.1 RecName: Full=Probable trehalose-phosphate phosphatase J; Short=AtTPPJ; AltName: Full=Trehalose 6-phosphate phosphatase && PF02358:Trehalose-phosphatase
ClCG05G022850	-3.27142	4.58e-24	1.95e-22	maker-CGscf_0004-augustus-gene-2.502	- && - && PF03398:Regulator of Vps4 activity in the MVB pathway
ClCG02G024290	2.24791	4.71e-24	2.01e-22	maker-CGscf_0038-augustus-gene-0.521	- && - && PF00498:FHA domain
ClCG05G011570	2.31999	4.9e-24	2.08e-22	augustus_masked-CGscf_0002-processed-gene-7.240	- && Q7Y1B6.1 RecName: Full=DELLA protein GAI; AltName: Full=Gibberellic acid-insensitive mutant protein && PF03514:GRAS domain family|PF12041:Transcriptional regulator DELLA protein N terminal
ClCG09G019900	-3.98776	4.98e-24	2.11e-22	augustus_masked-CGscf_0033-processed-gene-3.446	- && B9SXY8.1 RecName: Full=CASP-like protein 4D1; Short=RcCASPL4D1 && PF04535:Domain of unknown function (DUF588)
ClCG05G005520	3.13439	5.03e-24	2.12e-22	maker-CGscf_0002-augustus-gene-15.556	- && P15102.1 RecName: Full=Glutamine synthetase leaf isozyme, chloroplastic; AltName: Full=Glutamate--ammonia ligase; AltName: Full=Isozyme delta; Flags: Precursor && PF00120:Glutamine synthetase, catalytic domain|PF03951:Glutamine synthetase, beta-Grasp domain
ClCG10G022370	-1.65681	5.27e-24	2.22e-22	maker-CGscf_0061-augustus-gene-0.921	- && Q9M6N7.2 RecName: Full=Ammonium transporter 2; Short=AtAMT2 && PF01161:Phosphatidylethanolamine-binding protein|PF00909:Ammonium Transporter Family
ClCG10G017980	1.88335	5.56e-24	2.34e-22	maker-CGscf_0009-augustus-gene-2.415	- && Q93YS4.1 RecName: Full=ABC transporter G family member 22; Short=ABC transporter ABCG.22; Short=AtABCG22; AltName: Full=White-brown complex homolog protein 23; Short=AtWBC23 && PF00005:ABC transporter|PF01061:ABC-2 type transporter
ClCG08G009350	-2.05486	5.62e-24	2.36e-22	maker-CGscf_0026-augustus-gene-0.476	- && P43293.2 RecName: Full=Probable serine/threonine-protein kinase NAK && PF07714:Protein tyrosine kinase
ClCG02G007210	-7.94094	6.2e-24	2.6e-22	augustus_masked-CGscf_0005s1645503e12290793-processed-gene-7.350	- && P33154.1 RecName: Full=Pathogenesis-related protein 1; Short=PR-1; Flags: Precursor && PF00188:Cysteine-rich secretory protein family
ClCG02G005680	-2.85417	6.79e-24	2.84e-22	maker-CGscf_0005s1645503e12290793-augustus-gene-9.655	- && Q9ZQ85.2 RecName: Full=Myb family transcription factor EFM; AltName: Full=Protein EARLY FLOWERING MYB && PF00249:Myb-like DNA-binding domain
ClCG01G024730	2.28063	7.57e-24	3.16e-22	augustus_masked-CGscf_0043-processed-gene-1.397	- && Q9LRR9.1 RecName: Full=Peroxisomal (S)-2-hydroxy-acid oxidase GLO1; AltName: Full=Glycolate oxidase 1; Short=AtGLO1; Short=GOX 1; AltName: Full=Short chain alpha-hydroxy acid oxidase GLO1 && PF01070:FMN-dependent dehydrogenase
ClCG07G014490	-2.64645	8.27e-24	3.44e-22	maker-CGscf_0034-augustus-gene-3.535	- && Q9C9E3.1 RecName: Full=Protein TIFY 11B; AltName: Full=Jasmonate ZIM domain-containing protein 6 && PF06200:tify domain|PF09425:Divergent CCT motif
ClCG07G009580	-2.28043	9.45e-24	3.92e-22	augustus_masked-CGscf_0008-processed-gene-9.327	- && O64894.1 RecName: Full=Acyl-coenzyme A oxidase, peroxisomal; Short=AOX; AltName: Full=Long-chain acyl-CoA oxidase; Flags: Precursor && PF00441:Acyl-CoA dehydrogenase, C-terminal domain|PF01756:Acyl-CoA oxidase|PF02770:Acyl-CoA dehydrogenase, middle domain
ClCG07G009900	-2.27376	9.88e-24	4.09e-22	maker-CGscf_0008-augustus-gene-9.420	- && Q9ZRA2.2 RecName: Full=Homogentisate 1,2-dioxygenase; AltName: Full=Homogentisate oxygenase; AltName: Full=Homogentisic acid oxidase; AltName: Full=Homogentisicase && PF04209:homogentisate 1,2-dioxygenase
ClCG06G005870	4.97919	1.25e-23	5.17e-22	maker-CGscf_0003-augustus-gene-6.376	- && - && -
ClCG06G001920	-2.31362	1.27e-23	5.22e-22	snap_masked-CGscf_0003-processed-gene-2.178	- && - && PF02519:Auxin responsive protein
ClCG09G001820	3.22046	1.32e-23	5.42e-22	genemark-CGscf_0001-processed-gene-1.63	- && Q9LU21.1 RecName: Full=Photosynthetic NDH subunit of subcomplex B 3, chloroplastic; Short=Protein PnsB3; AltName: Full=NDH-DEPENDENT CYCLIC ELECTRON FLOW 4; Flags: Precursor && PF00111:2Fe-2S iron-sulfur cluster binding domain
ClCG01G004730	-7.94054	1.39e-23	5.72e-22	maker-CGscf_0019-augustus-gene-5.716	- && Q9SK27.2 RecName: Full=Early nodulin-like protein 1; AltName: Full=Phytocyanin-like protein; Flags: Precursor && PF02298:Plastocyanin-like domain
ClCG05G021560	-1.39419	1.47e-23	6.03e-22	genemark-CGscf_0004-processed-gene-3.55	- && Q8LBZ4.1 RecName: Full=OTU domain-containing protein At3g57810 && PF02338:OTU-like cysteine protease
ClCG03G003600	-3.18261	1.51e-23	6.17e-22	genemark-CGscf_0010-processed-gene-7.77	- && P08216.2 RecName: Full=Malate synthase, glyoxysomal && PF01274:Malate synthase
ClCG00G004280	-8.32357	1.61e-23	6.56e-22	augustus_masked-CGscf_0331-processed-gene-0.1	- && P17541.1 RecName: Full=Acidic endochitinase; Flags: Precursor && PF00704:Glycosyl hydrolases family 18
ClCG06G006110	-3.5589	1.61e-23	6.56e-22	maker-CGscf_0003-augustus-gene-7.403	- && - && PF13419:Haloacid dehalogenase-like hydrolase
ClCG02G000510	-2.09275	1.83e-23	7.42e-22	maker-CGscf_0047-augustus-gene-0.455	- && Q941R4.2 RecName: Full=GDP-mannose transporter GONST1; AltName: Full=Protein GOLGI NUCLEOTIDE SUGAR TRANSPORTER 1 && PF03151:Triose-phosphate Transporter family
ClCG05G009790	-3.27164	1.92e-23	7.79e-22	maker-CGscf_0002-snap-gene-10.448	- && P00303.1 RecName: Full=Basic blue protein; AltName: Full=CBP; AltName: Full=Cusacyanin; AltName: Full=Plantacyanin && PF02298:Plastocyanin-like domain
ClCG02G003460	-1.80251	1.99e-23	8.04e-22	maker-CGscf_0052-augustus-gene-0.446	- && P27450.2 RecName: Full=Probable serine/threonine-protein kinase Cx32, chloroplastic; Flags: Precursor && PF07714:Protein tyrosine kinase
ClCG10G021230	3.91396	2.02e-23	8.13e-22	augustus_masked-CGscf_0061-processed-gene-0.599	- && Q9FJD5.1 RecName: Full=Laccase-17; AltName: Full=Benzenediol:oxygen oxidoreductase 17; AltName: Full=Diphenol oxidase 17; AltName: Full=Urishiol oxidase 17; Flags: Precursor && PF07731:Multicopper oxidase|PF00394:Multicopper oxidase|PF07732:Multicopper oxidase
ClCG10G020650	2.40911	2.06e-23	8.29e-22	augustus_masked-CGscf_0009-processed-gene-0.334	- && Q8RWU3.1 RecName: Full=Protein REVEILLE 8; AltName: Full=MYB-like transcription factor; AltName: Full=Protein LHY-CCA1-like 5 && PF00249:Myb-like DNA-binding domain
ClCG07G015460	-2.74055	2.07e-23	8.33e-22	maker-CGscf_0034-augustus-gene-2.428	- && - && PF11820:Protein of unknown function (DUF3339)
ClCG07G008390	2.00096	3.86e-23	1.55e-21	maker-CGscf_0008-augustus-gene-6.339	- && Q40784.1 RecName: Full=Putative glucose-6-phosphate 1-epimerase; AltName: Full=Putative D-hexose-6-phosphate mutarotase; AltName: Full=Putative apospory-associated protein C && PF01263:Aldose 1-epimerase
ClCG02G016710	1.57146	3.99e-23	1.6e-21	maker-CGscf_0006-snap-gene-4.479	- && Q39194.2 RecName: Full=Photosystem II reaction center W protein, chloroplastic; AltName: Full=PSII 6.1 kDa protein; Flags: Precursor && PF07123:Photosystem II reaction centre W protein (PsbW)
ClCG05G026400	3.38969	4.4e-23	1.76e-21	maker-CGscf_0071-augustus-gene-0.474	- && Q9SB75.1 RecName: Full=Probable xyloglucan glycosyltransferase 5; AltName: Full=Cellulose synthase-like protein C5; Short=AtCslC5 && PF13641:Glycosyltransferase like family 2
ClCG09G011550	2.41967	4.48e-23	1.78e-21	augustus_masked-CGscf_0001-processed-gene-11.306	- && Q9C6T2.1 RecName: Full=Pentatricopeptide repeat-containing protein At1g31920 && PF14432:DYW family of nucleic acid deaminases|PF13041:PPR repeat family
ClCG07G004790	-1.91891	4.76e-23	1.89e-21	maker-CGscf_0018-augustus-gene-0.346	- && Q3USY0.2 RecName: Full=Putative sodium-coupled neutral amino acid transporter 11; AltName: Full=Solute carrier family 38 member 11 && PF01490:Transmembrane amino acid transporter protein
ClCG06G016170	-5.73107	6.29e-23	2.49e-21	maker-CGscf_0013-augustus-gene-7.540	- && Q9CA68.1 RecName: Full=GDSL esterase/lipase At1g74460; AltName: Full=Extracellular lipase At1g74460; Flags: Precursor && PF00657:GDSL-like Lipase/Acylhydrolase
ClCG09G012940	1.97272	6.84e-23	2.7e-21	augustus_masked-CGscf_0001-processed-gene-16.304	- && - && PF10358:N-terminal C2 in EEIG1 and EHBP1 proteins
ClCG01G019990	2.72144	7.53e-23	2.97e-21	maker-CGscf_0015-augustus-gene-1.584	- && Q9FK02.1 RecName: Full=Ribosomal RNA small subunit methyltransferase, mitochondrial; AltName: Full=18S mitochondrial rRNA (adenine(1914)-N(6)/adenine(1915)-N(6))-dimethyltransferase; AltName: Full=Adenosine dimethyl transferase 1B; AltName: Full=Dimethyladenosine transferase 1B; Flags: Precursor && PF00398:Ribosomal RNA adenine dimethylase
ClCG07G008890	5.75144	8.39e-23	3.3e-21	genemark-CGscf_0008-processed-gene-7.167	- && Q42600.1 RecName: Full=Cytochrome P450 84A1; AltName: Full=Ferulate-5-hydroxylase; Short=F5H && PF00067:Cytochrome P450
ClCG05G011390	-1.39387	8.51e-23	3.34e-21	maker-CGscf_0002-augustus-gene-7.333	- && Q42899.2 RecName: Full=Glutamine synthetase cytosolic isozyme; AltName: Full=GS1; AltName: Full=Glutamate--ammonia ligase && PF00120:Glutamine synthetase, catalytic domain|PF03951:Glutamine synthetase, beta-Grasp domain
ClCG02G020420	2.84926	8.71e-23	3.41e-21	snap_masked-CGscf_0006-processed-gene-0.229	- && Q9SLD4.1 RecName: Full=Zinc finger protein ZAT11 && PF13912:C2H2-type zinc finger
ClCG05G002430	-2.84376	8.81e-23	3.45e-21	genemark-CGscf_0002-processed-gene-18.81	- && Q84R10.2 RecName: Full=Probable pectinesterase/pectinesterase inhibitor 36; Includes: RecName: Full=Pectinesterase inhibitor 36; AltName: Full=Pectin methylesterase inhibitor 36; Includes: RecName: Full=Pectinesterase 36; Short=PE 36; AltName: Full=Pectin methylesterase 36; Short=AtPME36; Flags: Precursor && PF04043:Plant invertase/pectin methylesterase inhibitor|PF01095:Pectinesterase
ClCG01G023670	1.67675	9.3e-23	3.63e-21	maker-CGscf_0043-augustus-gene-2.606	- && P82244.1 RecName: Full=50S ribosomal protein L34, chloroplastic; AltName: Full=CL34; Flags: Precursor && PF00468:Ribosomal protein L34
ClCG01G014390	1.75065	9.51e-23	3.7e-21	maker-CGscf_0015-augustus-gene-6.806	- && - && PF06549:Protein of unknown function (DUF1118)
ClCG10G014530	-1.85991	9.49e-23	3.7e-21	maker-CGscf_0009-augustus-gene-6.427	- && Q4F883.1 RecName: Full=Senescence-associated carboxylesterase 101; Flags: Precursor && PF01764:Lipase (class 3)|PF18117:Enhanced disease susceptibility 1 protein EP domain
ClCG06G016880	-2.30193	9.66e-23	3.75e-21	maker-CGscf_0013-augustus-gene-8.757	- && O80738.1 RecName: Full=Probable alpha,alpha-trehalose-phosphate synthase [UDP-forming] 10; AltName: Full=Trehalose-6-phosphate synthase 10; Short=AtTPS10 && PF00982:Glycosyltransferase family 20|PF02358:Trehalose-phosphatase
ClCG05G007370	-2.40781	9.9e-23	3.83e-21	maker-CGscf_0002-snap-gene-13.514	- && O64896.1 RecName: Full=Trehalose-phosphate phosphatase A; Short=AtTPPA; AltName: Full=Trehalose 6-phosphate phosphatase && PF02358:Trehalose-phosphatase
ClCG07G004270	1.74406	1.07e-22	4.12e-21	augustus_masked-CGscf_0049-processed-gene-1.520	- && Q9XEE6.1 RecName: Full=Zinc finger CCCH domain-containing protein 29; Short=AtC3H29; AltName: Full=AtSZF2 && PF12796:Ankyrin repeats (3 copies)
ClCG01G006630	-3.32742	1.09e-22	4.21e-21	maker-CGscf_0019-augustus-gene-4.344	- && Q8L612.1 RecName: Full=MACPF domain-containing protein At1g14780 && PF01823:MAC/Perforin domain
ClCG07G016280	2.60817	1.49e-22	5.72e-21	maker-CGscf_0034-augustus-gene-1.463	- && Q9FFX0.1 RecName: Full=RHOMBOID-like protein 9, chloroplastic; Short=AtRBL9; Flags: Precursor && PF01694:Rhomboid family
ClCG02G020280	1.92442	1.58e-22	6.06e-21	augustus_masked-CGscf_0006-processed-gene-0.357	- && - && -
ClCG03G001480	-2.81066	1.62e-22	6.2e-21	snap_masked-CGscf_0010-processed-gene-9.410	- && P52409.1 RecName: Full=Glucan endo-1,3-beta-glucosidase; AltName: Full=(1->3)-beta-glucan endohydrolase; Short=(1->3)-beta-glucanase; AltName: Full=Beta-1,3-endoglucanase; Flags: Precursor && PF00332:Glycosyl hydrolases family 17|PF07983:X8 domain
ClCG01G018450	1.97628	1.63e-22	6.24e-21	augustus_masked-CGscf_0015-processed-gene-3.427	- && Q9SJY5.1 RecName: Full=Mitochondrial uncoupling protein 5; Short=AtPUMP5; AltName: Full=Mitochondrial dicarboxylate carrier 1 && PF00153:Mitochondrial carrier protein
ClCG10G013850	2.48128	1.65e-22	6.29e-21	augustus_masked-CGscf_0009-processed-gene-7.381	- && P15792.1 RecName: Full=Protein kinase PVPK-1 && PF00069:Protein kinase domain
ClCG01G016670	-5.06945	1.78e-22	6.77e-21	genemark-CGscf_0015-processed-gene-4.267	- && Q9FX85.1 RecName: Full=Peroxidase 10; Short=Atperox P10; AltName: Full=ATP5a; Flags: Precursor && PF00141:Peroxidase
ClCG02G013430	2.31678	1.99e-22	7.55e-21	augustus_masked-CGscf_0006-processed-gene-8.299	- && Q94ID7.1 RecName: Full=Geranylgeranyl pyrophosphate synthase, chloroplastic; Short=GGPP synthase; Short=GGPS; AltName: Full=(2E,6E)-farnesyl diphosphate synthase; AltName: Full=Dimethylallyltranstransferase; AltName: Full=Farnesyl diphosphate synthase; AltName: Full=Farnesyltranstransferase; AltName: Full=Geranyltranstransferase; Flags: Precursor && PF00348:Polyprenyl synthetase
ClCG10G013670	-3.31876	2.18e-22	8.28e-21	augustus_masked-CGscf_0009-processed-gene-7.426	- && - && -
ClCG09G011230	3.80554	2.33e-22	8.82e-21	augustus_masked-CGscf_0001-processed-gene-11.323	- && Q9M069.2 RecName: Full=Glucan endo-1,3-beta-glucosidase 7; AltName: Full=(1->3)-beta-glucan endohydrolase 7; Short=(1->3)-beta-glucanase 7; AltName: Full=Beta-1,3-endoglucanase 7; Short=Beta-1,3-glucanase 7; Flags: Precursor && PF07983:X8 domain|PF00332:Glycosyl hydrolases family 17
ClCG06G010570	2.53509	2.39e-22	9.01e-21	augustus_masked-CGscf_0013-processed-gene-0.32	- && Q9LQT8.1 RecName: Full=DELLA protein GAI; AltName: Full=GRAS family protein 3; Short=AtGRAS-3; AltName: Full=Gibberellic acid-insensitive mutant protein; AltName: Full=Restoration of growth on ammonia protein 2 && PF03514:GRAS domain family|PF12041:Transcriptional regulator DELLA protein N terminal
ClCG07G004720	-1.51643	2.56e-22	9.65e-21	augustus_masked-CGscf_0018-processed-gene-0.296	- && - && -
ClCG02G013790	1.28524	2.83e-22	1.06e-20	augustus_masked-CGscf_0006-processed-gene-7.258	- && O80362.1 RecName: Full=50S ribosomal protein L10, chloroplastic; AltName: Full=CL10; Flags: Precursor && PF00466:Ribosomal protein L10
ClCG10G010130	-3.23245	2.86e-22	1.07e-20	maker-CGscf_0020-augustus-gene-5.653	- && P93039.2 RecName: Full=Nucleobase-ascorbate transporter 4; Short=AtNAT4; Short=AtPER && PF00860:Permease family
ClCG11G008180	2.07144	2.85e-22	1.07e-20	maker-CGscf_0016-snap-gene-4.415	- && Q93X17.1 RecName: Full=Snakin-2; Flags: Precursor && PF02704:Gibberellin regulated protein
ClCG02G016680	-7.14159	2.94e-22	1.1e-20	maker-CGscf_0006-augustus-gene-4.444	- && P29063.1 RecName: Full=Pathogenesis-related protein PR-4B; Flags: Precursor && PF00967:Barwin family
ClCG02G000780	3.86017	3.22e-22	1.2e-20	maker-CGscf_0047-snap-gene-0.545	- && B9T536.1 RecName: Full=Terpene synthase 10; Short=RcSeTPS10 && PF01397:Terpene synthase, N-terminal domain|PF03936:Terpene synthase family, metal binding domain
ClCG03G010210	-7.68357	3.41e-22	1.27e-20	genemark-CGscf_0032-processed-gene-1.8	- && P48979.1 RecName: Full=Polygalacturonase; Short=PG; AltName: Full=Pectinase; Flags: Precursor [Prunus persica] && PF00295:Glycosyl hydrolases family 28
ClCG03G017350	-2.26398	3.53e-22	1.31e-20	maker-CGscf_0012-augustus-gene-9.432	- && - && PF04588:Hypoxia induced protein conserved region
ClCG04G000940	2.26074	4.12e-22	1.53e-20	maker-CGscf_0044-augustus-gene-1.700	- && O48529.1 RecName: Full=Rhodanese-like domain-containing protein 9, chloroplastic; AltName: Full=Sulfurtransferase 9; Short=AtStr9; Flags: Precursor && PF00581:Rhodanese-like domain
ClCG03G007280	2.75016	4.38e-22	1.62e-20	maker-CGscf_0010-augustus-gene-3.400	- && Q9SYM4.1 RecName: Full=Alpha,alpha-trehalose-phosphate synthase [UDP-forming] 1; AltName: Full=Trehalose-6-phosphate synthase 1; Short=AtTPS1 && PF00982:Glycosyltransferase family 20|PF02358:Trehalose-phosphatase
ClCG01G020140	3.72864	4.83e-22	1.78e-20	augustus_masked-CGscf_0015-processed-gene-1.513	- && C0LGS2.1 RecName: Full=Probable LRR receptor-like serine/threonine-protein kinase At4g36180; Flags: Precursor && PF08263:Leucine rich repeat N-terminal domain|PF13855:Leucine rich repeat|PF00069:Protein kinase domain
ClCG04G011180	-3.35687	5.07e-22	1.87e-20	augustus_masked-CGscf_0075-processed-gene-0.262	- && - && -
ClCG11G002620	-1.81302	5.21e-22	1.92e-20	genemark-CGscf_0021-processed-gene-2.67	- && - && PF14226:non-haem dioxygenase in morphine synthesis N-terminal
ClCG06G008940	-3.27858	5.23e-22	1.92e-20	genemark-CGscf_0003-processed-gene-13.201	- && Q5XF85.2 RecName: Full=E3 ubiquitin-protein ligase ATL42; AltName: Full=RING-H2 finger protein ATL42; AltName: Full=RING-type E3 ubiquitin transferase ATL42; Flags: Precursor && PF13639:Ring finger domain
ClCG01G019810	-4.21756	5.55e-22	2.03e-20	genemark-CGscf_0015-processed-gene-1.206	- && Q9SPV4.1 RecName: Full=Salicylate carboxymethyltransferase; AltName: Full=S-adenosyl-L-methionine:salicylate acid carboxylmethyltransferase; Short=CbSAMT; AltName: Full=Salicylate O-methyltransferase && PF03492:SAM dependent carboxyl methyltransferase
ClCG05G019330	-5.51267	6.32e-22	2.31e-20	maker-CGscf_0004-snap-gene-5.588	- && H2DH24.1 RecName: Full=Cytochrome P450 CYP82D47 [Panax ginseng] && PF00067:Cytochrome P450
ClCG06G010850	1.79461	6.83e-22	2.49e-20	augustus_masked-CGscf_0013-processed-gene-1.326	- && Q4I8Q4.1 RecName: Full=Acyl-protein thioesterase 1 && PF02230:Phospholipase/Carboxylesterase
ClCG08G010980	-1.48305	6.9e-22	2.51e-20	maker-CGscf_0017-augustus-gene-6.740	- && Q9Y7K5.2 RecName: Full=Uncharacterized WD repeat-containing protein C2A9.03 && -
ClCG04G008940	3.45949	6.97e-22	2.53e-20	augustus_masked-CGscf_0027-processed-gene-0.393	- && Q8LEJ6.2 RecName: Full=Fasciclin-like arabinogalactan protein 11; Flags: Precursor && PF02469:Fasciclin domain
ClCG05G006180	1.51781	8.06e-22	2.92e-20	maker-CGscf_0002-augustus-gene-14.493	- && D1FP53.1 RecName: Full=Putative E3 ubiquitin-protein ligase LIN; Short=MtLIN && -
ClCG03G008370	-8.34869	9.11e-22	3.3e-20	genemark-CGscf_0010-processed-gene-2.3	- && Q33DQ2.1 RecName: Full=Inactive tetrahydrocannabinolic acid synthase; Flags: Precursor && PF08031:Berberine and berberine like|PF01565:FAD binding domain
ClCG01G025940	2.51319	9.33e-22	3.37e-20	maker-CGscf_0043-augustus-gene-0.527	- && O65431.1 RecName: Full=Galactan beta-1,4-galactosyltransferase GALS3; AltName: Full=Beta-1,4-galactan synthase; AltName: Full=Galactan synthase 3 && PF01697:Glycosyltransferase family 92
ClCG01G000900	-3.04186	1.02e-21	3.66e-20	maker-CGscf_0024-augustus-gene-3.932	- && O03982.1 RecName: Full=Heavy metal-associated isoprenylated plant protein 39; Short=AtHIP39; Flags: Precursor && PF00403:Heavy-metal-associated domain
ClCG11G003310	2.16583	1.05e-21	3.79e-20	genemark-CGscf_0021-processed-gene-3.132	- && Q9SU00.1 RecName: Full=Calmodulin-like protein 2; AltName: Full=Protein UNFERTILIZED EMBRYO SAC 14 && PF13499:EF-hand domain pair
ClCG03G004210	-3.29784	1.09e-21	3.9e-20	genemark-CGscf_0010-processed-gene-7.21	- && - && PF04640:PLATZ transcription factor
ClCG07G000140	-1.61909	1.11e-21	3.99e-20	genemark-CGscf_0042-processed-gene-2.82	- && P93051.2 RecName: Full=Sugar transporter ERD6-like 7 && PF00083:Sugar (and other) transporter
ClCG01G018200	2.72247	1.14e-21	4.07e-20	snap_masked-CGscf_0015-processed-gene-3.197	- && P50433.1 RecName: Full=Serine hydroxymethyltransferase, mitochondrial; Short=SHMT; AltName: Full=Glycine hydroxymethyltransferase; AltName: Full=Serine methylase; Flags: Precursor && PF00464:Serine hydroxymethyltransferase
ClCG10G018610	-2.57579	1.24e-21	4.41e-20	maker-CGscf_0009-augustus-gene-1.452	- && Q94KL7.1 RecName: Full=Secoisolariciresinol dehydrogenase && PF13561:Enoyl-(Acyl carrier protein) reductase
ClCG07G010760	3.02583	1.31e-21	4.65e-20	augustus_masked-CGscf_0008-processed-gene-10.26	- && Q9SSU8.1 RecName: Full=Phytoene synthase, chloroplastic; Flags: Precursor && PF00494:Squalene/phytoene synthase
ClCG10G022170	-6.29154	1.47e-21	5.22e-20	maker-CGscf_0061-augustus-gene-0.907	- && Q39224.1 RecName: Full=Protein SRG1; Short=AtSRG1; AltName: Full=Protein SENESCENCE-RELATED GENE 1 && PF03171:2OG-Fe(II) oxygenase superfamily|PF14226:non-haem dioxygenase in morphine synthesis N-terminal
ClCG10G014260	1.78293	1.58e-21	5.6e-20	genemark-CGscf_0009-processed-gene-6.78	- && Q9SSA5.1 RecName: Full=Peptidyl-prolyl cis-trans isomerase CYP38, chloroplastic; Short=PPIase CYP38; AltName: Full=Rotamase CYP38; AltName: Full=Thylakoid lumen PPIase; Flags: Precursor && PF00160:Cyclophilin type peptidyl-prolyl cis-trans isomerase/CLD
ClCG04G012160	-7.5982	1.63e-21	5.75e-20	maker-CGscf_0069-augustus-gene-0.534	- && O80622.2 RecName: Full=Expansin-A15; Short=AtEXPA15; AltName: Full=Alpha-expansin-15; Short=At-EXP15; Short=AtEx15; AltName: Full=Ath-ExpAlpha-1.3; Flags: Precursor && PF01357:Pollen allergen|PF03330:Lytic transglycolase
ClCG10G016210	-4.11602	1.69e-21	5.96e-20	maker-CGscf_0009-augustus-gene-4.508	- && P47082.1 RecName: Full=Vacuolar amino acid transporter 1 && PF01490:Transmembrane amino acid transporter protein
ClCG10G007030	2.07359	1.92e-21	6.76e-20	maker-CGscf_0007-augustus-gene-7.360	- && Q93YR2.1 RecName: Full=Probable sodium/metabolite cotransporter BASS1, chloroplastic; AltName: Full=Bile acid transporter 2; AltName: Full=Bile acid-sodium symporter family protein 1; Flags: Precursor && PF01758:Sodium Bile acid symporter family
ClCG03G014070	-1.49571	2.06e-21	7.25e-20	maker-CGscf_0012-augustus-gene-5.381	- && Q94AG2.2 RecName: Full=Somatic embryogenesis receptor kinase 1; Short=AtSERK1; AltName: Full=Somatic embryogenesis receptor-like kinase 1; Flags: Precursor && PF08263:Leucine rich repeat N-terminal domain|PF13855:Leucine rich repeat
ClCG07G000270	2.57961	2.06e-21	7.25e-20	maker-CGscf_0042-augustus-gene-2.597	- && Q9LYA9.1 RecName: Full=Chloroplast stem-loop binding protein of 41 kDa a, chloroplastic; Short=CSP41-a; Flags: Precursor && PF01370:NAD dependent epimerase/dehydratase family
ClCG05G023970	2.03978	2.13e-21	7.46e-20	genemark-CGscf_0004-processed-gene-1.161	- && Q9C533.2 RecName: Full=Probable protein S-acyltransferase 22; AltName: Full=Probable palmitoyltransferase At1g69420; AltName: Full=Zinc finger DHHC domain-containing protein At1g69420 && PF01529:DHHC palmitoyltransferase
ClCG09G003600	2.71862	2.18e-21	7.64e-20	maker-CGscf_0001-augustus-gene-3.499	- && - && PF03080:Neprosin|PF14365:Neprosin activation peptide
ClCG10G001390	-2.05229	2.68e-21	9.35e-20	maker-CGscf_0030-augustus-gene-1.473	- && Q9LFD5.1 RecName: Full=Binding partner of ACD11 1 && PF00076:RNA recognition motif. (a.k.a. RRM, RBD, or RNP domain)
ClCG02G001400	2.35358	2.84e-21	9.91e-20	snap_masked-CGscf_0047-processed-gene-1.411	- && P26291.1 RecName: Full=Cytochrome b6-f complex iron-sulfur subunit, chloroplastic; AltName: Full=Plastohydroquinone:plastocyanin oxidoreductase iron-sulfur protein; AltName: Full=Rieske iron-sulfur protein; Short=ISP; Short=RISP; Flags: Precursor && PF00355:Rieske [2Fe-2S] domain|PF08802:Cytochrome B6-F complex Fe-S subunit
ClCG10G002060	2.58159	2.99e-21	1.04e-19	maker-CGscf_0030-augustus-gene-2.374	- && O23553.3 RecName: Full=Beta-amylase 3, chloroplastic; AltName: Full=1,4-alpha-D-glucan maltohydrolase; AltName: Full=Beta-amylase 8; AltName: Full=Chloroplast beta-amylase; Short=CT-BMY; Flags: Precursor && PF01373:Glycosyl hydrolase family 14
ClCG11G016950	4.3251	3.23e-21	1.12e-19	augustus_masked-CGscf_0014-processed-gene-2.50	- && - && PF08263:Leucine rich repeat N-terminal domain|PF13855:Leucine rich repeat
ClCG07G003800	6.73102	3.29e-21	1.14e-19	augustus_masked-CGscf_0049-processed-gene-1.498	- && - && -
ClCG01G005210	2.70743	3.42e-21	1.18e-19	maker-CGscf_0019-augustus-gene-5.751	- && Q9FLI7.1 RecName: Full=CDGSH iron-sulfur domain-containing protein NEET; Short=At-NEET && PF09360:Iron-binding zinc finger CDGSH type
ClCG11G018790	-1.97473	4.1e-21	1.42e-19	genemark-CGscf_0014-processed-gene-0.41	- && Q8LAH7.2 RecName: Full=12-oxophytodienoate reductase 1; AltName: Full=12-oxophytodienoate-10,11-reductase 1; Short=AtOPR1; Short=OPDA-reductase 1; AltName: Full=FS-AT-I; Contains: RecName: Full=12-oxophytodienoate reductase 1, N-terminally processed && PF00724:NADH:flavin oxidoreductase / NADH oxidase family
ClCG11G012040	-3.29176	4.11e-21	1.42e-19	genemark-CGscf_0014-processed-gene-7.87	- && - && -
ClCG10G021280	2.18851	4.23e-21	1.45e-19	maker-CGscf_0061-augustus-gene-0.860	- && - && -
ClCG02G016910	-3.83577	4.29e-21	1.47e-19	augustus_masked-CGscf_0006-processed-gene-4.350	- && - && PF05678:VQ motif
ClCG01G004350	-2.93083	4.44e-21	1.52e-19	augustus_masked-CGscf_0024-processed-gene-0.378	- && - && PF13968:Domain of unknown function (DUF4220)|PF04578:Protein of unknown function, DUF594
ClCG02G022970	3.19363	4.47e-21	1.53e-19	genemark-CGscf_0038-processed-gene-1.29	- && Q56YA5.2 RecName: Full=Serine--glyoxylate aminotransferase; AltName: Full=Alanine--glyoxylate aminotransferase; Short=AGT; AltName: Full=Asparagine aminotransferase; AltName: Full=Serine--pyruvate aminotransferase && PF00266:Aminotransferase class-V
ClCG09G011460	1.55617	4.7e-21	1.61e-19	maker-CGscf_0001-augustus-gene-11.358	- && Q9SYK9.1 RecName: Full=UDP-glycosyltransferase 74E2 && PF00201:UDP-glucoronosyl and UDP-glucosyl transferase
ClCG08G007500	3.93796	4.85e-21	1.65e-19	maker-CGscf_0026-augustus-gene-2.441	- && Q9LZV3.1 RecName: Full=Mannan endo-1,4-beta-mannosidase 6; AltName: Full=Beta-mannanase 6; AltName: Full=Endo-beta-1,4-mannanase 6; Short=AtMAN6; Flags: Precursor && PF00150:Cellulase (glycosyl hydrolase family 5)
ClCG03G015610	-2.98453	5.17e-21	1.76e-19	genemark-CGscf_0012-processed-gene-7.114	- && P48981.1 RecName: Full=Beta-galactosidase; AltName: Full=Acid beta-galactosidase; Short=Lactase; AltName: Full=Exo-(1-->4)-beta-D-galactanase; Flags: Precursor && PF17834:Beta-sandwich domain in beta galactosidase|PF01301:Glycosyl hydrolases family 35
ClCG03G014550	2.73101	5.18e-21	1.76e-19	maker-CGscf_0012-augustus-gene-6.486	- && - && PF14365:Neprosin activation peptide|PF03080:Neprosin
ClCG03G013640	-2.99063	5.25e-21	1.78e-19	maker-CGscf_0012-snap-gene-4.323	- && A2XQD3.1 RecName: Full=G-type lectin S-receptor-like serine/threonine-protein kinase LECRK2; Short=OsLecRK2; Flags: Precursor && PF07714:Protein tyrosine kinase|PF01453:D-mannose binding lectin
ClCG01G011640	1.55739	5.94e-21	2.01e-19	augustus_masked-CGscf_0011-processed-gene-6.23	- && Q9FMS6.1 RecName: Full=Probable CCR4-associated factor 1 homolog 11 && PF04857:CAF1 family ribonuclease
ClCG02G013380	1.6445	6.34e-21	2.14e-19	maker-CGscf_0006-augustus-gene-8.363	- && - && -
ClCG00G001610	5.57818	6.65e-21	2.24e-19	augustus_masked-CGscf_0135-processed-gene-0.1	- && Q8RY79.1 RecName: Full=Tyrosine decarboxylase 1 && PF00282:Pyridoxal-dependent decarboxylase conserved domain
ClCG09G004350	-3.4736	7.02e-21	2.36e-19	augustus_masked-CGscf_0001-processed-gene-3.482	- && P50699.2 RecName: Full=Thaumatin-like protein; Flags: Precursor && PF00314:Thaumatin family
ClCG04G009840	-3.63112	7.53e-21	2.53e-19	maker-CGscf_0059-augustus-gene-0.731	- && Q7PC84.1 RecName: Full=ABC transporter G family member 39; Short=ABC transporter ABCG.39; Short=AtABCG39; AltName: Full=Pleiotropic drug resistance protein 11 && PF14510:ABC-transporter N-terminal|PF01061:ABC-2 type transporter|PF08370:Plant PDR ABC transporter associated
ClCG04G001890	1.42153	7.74e-21	2.6e-19	maker-CGscf_0023-augustus-gene-2.387	- && Q9FN03.1 RecName: Full=Ultraviolet-B receptor UVR8; AltName: Full=Protein UV-B RESISTANCE 8; AltName: Full=RCC1 domain-containing protein UVR8 && PF13540:Regulator of chromosome condensation (RCC1) repeat
ClCG09G001900	3.58435	7.86e-21	2.63e-19	augustus_masked-CGscf_0001-processed-gene-1.355	- && Q9M817.1 RecName: Full=Protein NRT1/ PTR FAMILY 1.2; Short=AtNPF1.2; AltName: Full=Nitrate transporter 1.11 && PF00854:POT family
ClCG02G011780	-2.52388	8.22e-21	2.75e-19	maker-CGscf_0006-augustus-gene-10.336	- && F4I9E1.1 RecName: Full=Protein NUCLEAR FUSION DEFECTIVE 4 && PF06813:Nodulin-like
ClCG02G014690	-3.05663	8.28e-21	2.76e-19	genemark-CGscf_0006-processed-gene-6.41	- && - && PF15699:NPR1 interacting
ClCG03G012430	2.43916	8.76e-21	2.92e-19	genemark-CGscf_0012-processed-gene-2.0	- && Q9ZRB2.1 RecName: Full=Tubulin beta-1 chain; AltName: Full=Beta-1-tubulin && PF00091:Tubulin/FtsZ family, GTPase domain|PF03953:Tubulin C-terminal domain
ClCG01G018980	-4.44309	8.96e-21	2.98e-19	maker-CGscf_0015-augustus-gene-2.581	- && P14133.1 RecName: Full=L-ascorbate oxidase; Short=ASO; Short=Ascorbase; Flags: Precursor && PF07732:Multicopper oxidase|PF07731:Multicopper oxidase|PF00394:Multicopper oxidase
ClCG01G024340	-5.42544	9.27e-21	3.08e-19	augustus_masked-CGscf_0043-processed-gene-1.474	- && Q93WV4.1 RecName: Full=Probable WRKY transcription factor 71; AltName: Full=WRKY DNA-binding protein 71 && PF03106:WRKY DNA -binding domain
ClCG01G021460	2.89649	9.96e-21	3.3e-19	maker-CGscf_0015-augustus-gene-0.565	- && - && -
ClCG07G005710	-2.38978	1.09e-20	3.59e-19	maker-CGscf_0018-augustus-gene-3.308	- && Q8H1S4.1 RecName: Full=1-aminocyclopropane-1-carboxylate oxidase homolog 3 && PF14226:non-haem dioxygenase in morphine synthesis N-terminal|PF03171:2OG-Fe(II) oxygenase superfamily
ClCG03G001990	-2.69244	1.11e-20	3.65e-19	maker-CGscf_0010-snap-gene-9.667	- && Q9M1E2.1 RecName: Full=Protein NRT1/ PTR FAMILY 2.7; Short=AtNPF2.7; AltName: Full=Nitrate excretion transporter 1 && PF00854:POT family
ClCG07G008640	1.51272	1.11e-20	3.65e-19	maker-CGscf_0008-augustus-gene-6.367	- && Q831T9.1 RecName: Full=GTPase Era && PF01926:50S ribosome-binding GTPase|PF07650:KH domain
ClCG09G002450	3.75471	1.12e-20	3.68e-19	maker-CGscf_0001-augustus-gene-2.445	- && O24648.1 RecName: Full=Gibberellin 3-beta-dioxygenase 1; AltName: Full=GA 3-oxidase 1; AltName: Full=Gibberellin 3 beta-hydroxylase 1 && PF14226:non-haem dioxygenase in morphine synthesis N-terminal|PF03171:2OG-Fe(II) oxygenase superfamily
ClCG09G000700	2.52873	1.15e-20	3.76e-19	augustus_masked-CGscf_0001-processed-gene-0.370	- && - && PF03168:Late embryogenesis abundant protein
ClCG02G001380	-6.26895	1.2e-20	3.93e-19	genemark-CGscf_0047-processed-gene-1.43	- && Q8GWP0.1 RecName: Full=Transcription factor MYB39; AltName: Full=Myb-related protein 39; Short=AtMYB39 && PF00249:Myb-like DNA-binding domain
ClCG11G019060	-2.84055	1.34e-20	4.37e-19	augustus_masked-CGscf_0014-processed-gene-0.353	- && F4HWB6.1 RecName: Full=Protein PIN-LIKES 1; AltName: Full=Auxin efflux carrier-like protein 1 && PF03547:Membrane transport protein
ClCG01G006890	-4.19328	1.4e-20	4.56e-19	maker-CGscf_0019-augustus-gene-3.509	- && Q9ZPS3.1 RecName: Full=Glutamate decarboxylase 4; Short=GAD 4 && PF00282:Pyridoxal-dependent decarboxylase conserved domain
ClCG04G005190	-3.19071	1.42e-20	4.64e-19	maker-CGscf_0056-augustus-gene-0.664	- && Q9FLR3.1 RecName: Full=NAC domain-containing protein 79; Short=ANAC79; Short=ANAC80; Short=AtNAC79; Short=AtNAC80 && PF02365:No apical meristem (NAM) protein
ClCG05G011340	1.6287	1.73e-20	5.62e-19	augustus_masked-CGscf_0002-processed-gene-7.249	- && Q5PNY6.1 RecName: Full=U-box domain-containing protein 21; AltName: Full=Plant U-box protein 21 && PF04564:U-box domain
ClCG07G000740	-4.74193	1.81e-20	5.87e-19	maker-CGscf_0042-augustus-gene-2.539	- && P20076.1 RecName: Full=Ethylene-responsive proteinase inhibitor 1; AltName: Full=Ethylene-responsive proteinase inhibitor I; Flags: Precursor && PF00280:Potato inhibitor I family
ClCG01G009850	6.36497	1.87e-20	6.06e-19	augustus_masked-CGscf_0011-processed-gene-1.4	- && - && -
ClCG09G000520	-4.12613	1.91e-20	6.17e-19	snap_masked-CGscf_0001-processed-gene-0.300	- && - && -
ClCG01G004800	-6.28416	1.94e-20	6.25e-19	genemark-CGscf_0019-processed-gene-5.304	- && P11965.1 RecName: Full=Lignin-forming anionic peroxidase; AltName: Full=TOPA; Flags: Precursor && PF00141:Peroxidase
ClCG01G004360	-2.81594	1.99e-20	6.41e-19	augustus_masked-CGscf_0024-processed-gene-0.331	- && Q84WD3.2 RecName: Full=Probable disease resistance protein At4g19060 && PF00931:NB-ARC domain
ClCG07G010930	-1.23875	2e-20	6.44e-19	maker-CGscf_0008-snap-gene-10.463	- && Q84P54.1 RecName: Full=Gamma aminobutyrate transaminase 1, mitochondrial; AltName: Full=Gamma-aminobutyrate transaminase isozyme 1; Short=LeGABA-TP1; Short=SlGABA-T1; Flags: Precursor && PF00202:Aminotransferase class-III
ClCG08G009180	2.89226	2.26e-20	7.26e-19	augustus_masked-CGscf_0026-processed-gene-0.356	- && Q9S720.2 RecName: Full=PsbP domain-containing protein 3, chloroplastic; AltName: Full=OEC23-like protein 2; Flags: Precursor && PF01789:PsbP
ClCG09G016970	2.4548	2.35e-20	7.52e-19	maker-CGscf_0022-augustus-gene-2.374	- && Q4QTJ1.1 RecName: Full=S-norcoclaurine synthase 2; Short=PsNCS2; Flags: Precursor && PF00407:Pathogenesis-related protein Bet v I family
ClCG05G020080	-1.84323	2.48e-20	7.92e-19	augustus_masked-CGscf_0004-processed-gene-5.373	- && Q9SNE1.1 RecName: Full=Ethylene-responsive transcription factor ERF011 && PF00847:AP2 domain
ClCG07G012010	-2.42326	2.84e-20	9.08e-19	augustus_masked-CGscf_0076-processed-gene-0.225	- && Q9LYR6.1 RecName: Full=Protein NRT1/ PTR FAMILY 6.1; Short=AtNPF6.1 && PF00854:POT family
ClCG02G019090	-1.76384	2.89e-20	9.2e-19	snap_masked-CGscf_0006-processed-gene-1.300	- && Q9LVL5.1 RecName: Full=Probable serine/threonine-protein kinase WNK4; Short=AtWNK4; AltName: Full=Protein kinase with no lysine 4 && PF00069:Protein kinase domain
ClCG08G013530	2.9398	2.89e-20	9.2e-19	augustus_masked-CGscf_0017-processed-gene-3.479	- && - && -
ClCG01G016000	-4.17804	3.01e-20	9.57e-19	maker-CGscf_0015-snap-gene-5.542	- && Q93WU9.1 RecName: Full=Probable WRKY transcription factor 51; AltName: Full=WRKY DNA-binding protein 51 && PF03106:WRKY DNA -binding domain
ClCG07G010360	1.71138	3.02e-20	9.58e-19	maker-CGscf_0008-snap-gene-10.409	- && Q9LUC3.2 RecName: Full=Mitogen-activated protein kinase 19; Short=AtMPK19; Short=MAP kinase 19 && PF00069:Protein kinase domain
ClCG10G006680	3.52653	3.58e-20	1.13e-18	maker-CGscf_0007-snap-gene-8.423	- && P82869.3 RecName: Full=Peptidyl-prolyl cis-trans isomerase CYP37, chloroplastic; Short=PPIase CYP37; AltName: Full=Rotamase CYP37; AltName: Full=Thylakoid lumen PPIase of 38 kDa; Short=TLP38; Short=p38; Flags: Precursor && PF00160:Cyclophilin type peptidyl-prolyl cis-trans isomerase/CLD
ClCG11G001670	2.59287	3.82e-20	1.21e-18	maker-CGscf_0021-augustus-gene-1.559	- && O65837.1 RecName: Full=Lycopene epsilon cyclase, chloroplastic; Flags: Precursor && PF05834:Lycopene cyclase protein
ClCG05G024110	-2.33064	3.83e-20	1.21e-18	maker-CGscf_0004-augustus-gene-1.549	- && O49255.1 RecName: Full=NAC transcription factor 29; Short=AtNAC029; AltName: Full=Protein NAC-LIKE, ACTIVATED BY AP3/PI; Short=AtNAP && PF02365:No apical meristem (NAM) protein
ClCG10G014450	-5.77448	3.98e-20	1.26e-18	augustus_masked-CGscf_0009-processed-gene-6.368	- && Q9SGH6.1 RecName: Full=Alpha-dioxygenase 1; Short=Alpha DOX1; AltName: Full=Fatty acid dioxygenase AlphaDOX1; AltName: Full=Pathogen-induced oxygenase; AltName: Full=Plant alpha dioxygenase 1; Flags: Precursor && PF03098:Animal haem peroxidase
ClCG10G014180	-2.24635	4.03e-20	1.27e-18	augustus_masked-CGscf_0009-processed-gene-7.403	- && - && PF07816:Protein of unknown function (DUF1645)
ClCG09G015620	-2.38135	4.31e-20	1.35e-18	maker-CGscf_0104-augustus-gene-0.42	- && Q49W60.1 RecName: Full=Probable nitronate monooxygenase; AltName: Full=Nitroalkane oxidase && PF03060:Nitronate monooxygenase
ClCG01G003680	2.52115	4.57e-20	1.43e-18	maker-CGscf_0024-augustus-gene-1.441	- && Q8H1H9.1 RecName: Full=Primary amine oxidase; AltName: Full=Amine oxidase [copper-containing]; Flags: Precursor && PF02728:Copper amine oxidase, N3 domain|PF02727:Copper amine oxidase, N2 domain|PF01179:Copper amine oxidase, enzyme domain
ClCG08G006060	-2.69256	5.31e-20	1.66e-18	augustus_masked-CGscf_0026-processed-gene-3.703	- && Q9LPK5.2 RecName: Full=Probable calcium-binding protein CML44; AltName: Full=Calmodulin-like protein 44 && PF13499:EF-hand domain pair|PF00036:EF hand
ClCG01G013270	2.70883	5.44e-20	1.7e-18	maker-CGscf_0029-augustus-gene-0.383	- && - && -
ClCG01G025850	-2.56132	5.54e-20	1.73e-18	maker-CGscf_0043-augustus-gene-0.489	- && Q9FYH7.3 RecName: Full=Vacuolar-sorting receptor 6; Short=AtVSR6; AltName: Full=BP80-like protein d; Short=AtBP80d; AltName: Full=Epidermal growth factor receptor-like protein 6; Short=AtELP6; Flags: Precursor && PF02225:PA domain
ClCG10G022190	-4.75325	5.74e-20	1.79e-18	maker-CGscf_0061-augustus-gene-0.816	- && O80450.1 RecName: Full=Trihelix transcription factor GT-3b; AltName: Full=Transcription factor GT-1-like; AltName: Full=Trihelix DNA-binding protein GT-3b && PF13837:Myb/SANT-like DNA-binding domain
ClCG07G016750	-5.25963	6.1e-20	1.9e-18	maker-CGscf_0034-augustus-gene-0.496	- && - && -
ClCG02G022760	-1.26779	6.55e-20	2.03e-18	augustus_masked-CGscf_0038-processed-gene-1.388	- && Q9FMP3.1 RecName: Full=Dihydropyrimidinase; AltName: Full=Dihydropyrimidine amidohydrolase; AltName: Full=Protein PYRIMIDINE 2 && PF05627:Cleavage site for pathogenic type III effector avirulence factor Avr|PF01979:Amidohydrolase family
ClCG10G013760	2.10665	6.64e-20	2.06e-18	maker-CGscf_0009-snap-gene-7.571	- && Q9LY84.1 RecName: Full=GDSL esterase/lipase At5g14450; AltName: Full=Extracellular lipase At5g14450; Flags: Precursor && PF00657:GDSL-like Lipase/Acylhydrolase
ClCG06G002300	3.44531	6.95e-20	2.15e-18	maker-CGscf_0003-augustus-gene-2.354	- && - && -
ClCG05G018810	2.46697	7.01e-20	2.16e-18	maker-CGscf_0004-augustus-gene-6.484	- && Q9FJZ3.1 RecName: Full=Mannan endo-1,4-beta-mannosidase 7; AltName: Full=Beta-mannanase 7; AltName: Full=Endo-beta-1,4-mannanase 7; Short=AtMAN7; Flags: Precursor && PF00150:Cellulase (glycosyl hydrolase family 5)
ClCG08G002020	1.2877	8.07e-20	2.49e-18	maker-CGscf_0053-augustus-gene-1.403	- && Q6QPJ6.1 RecName: Full=Peroxiredoxin Q, chloroplastic; AltName: Full=Thioredoxin reductase; Flags: Precursor && PF00578:AhpC/TSA family
ClCG07G004030	2.0632	8.22e-20	2.53e-18	maker-CGscf_0049-augustus-gene-1.621	- && Q39196.1 RecName: Full=Probable aquaporin PIP1-4; AltName: Full=Plasma membrane intrinsic protein 1-4; Short=AtPIP1;4; AltName: Full=Transmembrane protein C; Short=TMP-C && PF00230:Major intrinsic protein
ClCG08G002530	2.0052	8.25e-20	2.53e-18	augustus_masked-CGscf_0039-processed-gene-0.339	- && Q9SSS9.1 RecName: Full=ATP synthase subunit delta, chloroplastic; AltName: Full=ATP synthase F(1) sector subunit delta; AltName: Full=F-type ATPase subunit delta; Flags: Precursor && PF00213:ATP synthase delta (OSCP) subunit
ClCG02G023250	2.34232	9.32e-20	2.86e-18	maker-CGscf_0038-augustus-gene-1.409	- && Q9LXV3.1 RecName: Full=Dicarboxylate transporter 1, chloroplastic; AltName: Full=2-oxoglutarate/malate translocator 1; Short=AtpOMT1; Flags: Precursor && PF00939:Sodium:sulfate symporter transmembrane region
ClCG05G005450	2.25522	9.33e-20	2.86e-18	maker-CGscf_0002-snap-gene-15.605	- && - && -
ClCG10G022250	-1.5384	9.35e-20	2.86e-18	genemark-CGscf_0061-processed-gene-0.83	- && Q96329.1 RecName: Full=Acyl-coenzyme A oxidase 4, peroxisomal; Short=AOX 4; AltName: Full=G6p; AltName: Full=Short-chain acyl-CoA oxidase; Short=AtCX4; Short=AtG6; Short=SAOX && PF02770:Acyl-CoA dehydrogenase, middle domain|PF00441:Acyl-CoA dehydrogenase, C-terminal domain|PF02771:Acyl-CoA dehydrogenase, N-terminal domain
ClCG04G009480	2.45693	9.67e-20	2.95e-18	maker-CGscf_0027-augustus-gene-0.470	- && P25818.1 RecName: Full=Aquaporin TIP1-1; AltName: Full=Aquaporin TIP; AltName: Full=Gamma-tonoplast intrinsic protein; Short=Gamma-TIP; AltName: Full=Tonoplast intrinsic protein 1-1; Short=AtTIP1;1; AltName: Full=Tonoplast intrinsic protein, root-specific RB7; Contains: RecName: Full=Aquaporin TIP1-1, N-terminally processed && PF00230:Major intrinsic protein
ClCG05G003420	-1.45957	1.14e-19	3.46e-18	maker-CGscf_0002-augustus-gene-17.608	- && Q43621.1 RecName: Full=Glutathione reductase, cytosolic; Short=GR; Short=GRase; AltName: Full=GOR2 && PF07992:Pyridine nucleotide-disulphide oxidoreductase|PF02852:Pyridine nucleotide-disulphide oxidoreductase, dimerisation domain
ClCG11G012570	-2.00634	1.18e-19	3.6e-18	augustus_masked-CGscf_0014-processed-gene-6.25	- && Q9ZV51.1 RecName: Full=RING-H2 finger protein ATL56; AltName: Full=RING-type E3 ubiquitin transferase ATL56 && PF13639:Ring finger domain
ClCG06G018450	-7.29937	1.19e-19	3.62e-18	maker-CGscf_0013-snap-gene-8.996	- && - && PF14111:Domain of unknown function (DUF4283)
ClCG01G018680	2.96703	1.23e-19	3.72e-18	maker-CGscf_0015-augustus-gene-2.586	- && Q680K2.1 RecName: Full=Haloacid dehalogenase-like hydrolase domain-containing protein At4g39970; Flags: Precursor && PF13419:Haloacid dehalogenase-like hydrolase
ClCG01G003060	1.92145	1.26e-19	3.82e-18	maker-CGscf_0024-augustus-gene-1.459	- && Q0WQX7.1 RecName: Full=RHOMBOID-like protein 1; Short=AtRBL1 && PF01694:Rhomboid family
ClCG08G013710	2.32021	1.4e-19	4.23e-18	augustus_masked-CGscf_0017-processed-gene-3.416	- && Q8H1D3.1 RecName: Full=BTB/POZ domain-containing protein NPY1; AltName: Full=Protein ENHANCER OF PINOID; AltName: Full=Protein MACCHI-BOU 4; AltName: Full=Protein NAKED PINS IN YUC MUTANTS 1 && PF03000:NPH3 family|PF00651:BTB/POZ domain
ClCG05G020030	-2.02428	1.47e-19	4.45e-18	maker-CGscf_0004-augustus-gene-5.472	- && Q9ZVH0.1 RecName: Full=Protein FEZ; AltName: Full=NAC domain-containing protein 9; Short=ANAC009 && PF02365:No apical meristem (NAM) protein
ClCG06G011540	6.53281	1.52e-19	4.57e-18	maker-CGscf_0013-snap-gene-2.437	- && Q00451.1 RecName: Full=36.4 kDa proline-rich protein && PF14547:Hydrophobic seed protein
ClCG06G000140	3.1698	1.54e-19	4.64e-18	augustus_masked-CGscf_0003-processed-gene-0.319	- && Q93ZQ5.2 RecName: Full=SPX domain-containing membrane protein At4g22990 && PF03105:SPX domain|PF07690:Major Facilitator Superfamily
ClCG11G018540	4.27314	1.56e-19	4.68e-18	maker-CGscf_0014-augustus-gene-0.486	- && O96860.1 RecName: Full=Dynein light chain 2, cytoplasmic; AltName: Full=8 kDa dynein light chain && PF01221:Dynein light chain type 1
ClCG04G011740	2.02215	1.62e-19	4.84e-18	augustus_masked-CGscf_0075-processed-gene-0.327	- && - && PF06549:Protein of unknown function (DUF1118)
ClCG09G018320	2.47726	1.68e-19	5.04e-18	maker-CGscf_0022-augustus-gene-0.381	- && Q9LJX0.1 RecName: Full=ABC transporter B family member 19; Short=ABC transporter ABCB.19; Short=AtABCB19; AltName: Full=Multidrug resistance protein 11; AltName: Full=P-glycoprotein 19 && PF00005:ABC transporter|PF00664:ABC transporter transmembrane region
ClCG10G022870	1.71642	1.72e-19	5.12e-18	maker-CGscf_0061-augustus-gene-0.942	- && O80363.1 RecName: Full=50S ribosomal protein L17, chloroplastic; AltName: Full=CL17; Flags: Precursor && PF01196:Ribosomal protein L17
ClCG06G001740	-1.65693	1.75e-19	5.21e-18	maker-CGscf_0003-augustus-gene-1.391	- && Q8VZ20.1 RecName: Full=Trihelix transcription factor ASR3; AltName: Full=Protein ARABIDOPSIS SH4-RELATED3 && PF13837:Myb/SANT-like DNA-binding domain
ClCG02G021220	3.16805	1.87e-19	5.58e-18	maker-CGscf_0038-augustus-gene-2.679	- && Q8RXL8.1 RecName: Full=Uncharacterized membrane protein At1g06890 && PF03151:Triose-phosphate Transporter family
ClCG09G003610	-7.44749	2.02e-19	6.01e-18	maker-CGscf_0001-augustus-gene-3.542	- && Q9ZPW9.1 RecName: Full=Non-specific lipid-transfer protein 8; Short=LTP 8; Flags: Precursor && PF00234:Protease inhibitor/seed storage/LTP family
ClCG02G007100	2.33765	2.06e-19	6.11e-18	maker-CGscf_0005s1645503e12290793-snap-gene-7.473	- && - && -
ClCG07G004040	2.55723	2.08e-19	6.15e-18	maker-CGscf_0049-snap-gene-1.683	- && Q39196.1 RecName: Full=Probable aquaporin PIP1-4; AltName: Full=Plasma membrane intrinsic protein 1-4; Short=AtPIP1;4; AltName: Full=Transmembrane protein C; Short=TMP-C && PF00230:Major intrinsic protein
ClCG05G000610	1.80444	2.11e-19	6.23e-18	maker-CGscf_0002-augustus-gene-20.528	- && - && PF13301:Protein of unknown function (DUF4079)
ClCG03G011280	-7.51589	2.18e-19	6.43e-18	maker-CGscf_0048-augustus-gene-0.351	- && Q9FIC6.1 RecName: Full=Germin-like protein subfamily 1 member 17; Flags: Precursor && PF00190:Cupin
ClCG03G013440	4.16733	2.38e-19	7e-18	genemark-CGscf_0012-processed-gene-4.128	- && O23116.1 RecName: Full=ETHYLENE INSENSITIVE 3-like 3 protein && PF04873:Ethylene insensitive 3
ClCG03G017460	-6.46247	2.5e-19	7.35e-18	maker-CGscf_0012-snap-gene-9.527	- && C0SVV6.1 RecName: Full=Calmodulin-binding protein 60 A && PF07887:Calmodulin binding protein-like
ClCG09G017710	-1.81766	2.92e-19	8.59e-18	augustus_masked-CGscf_0022-processed-gene-1.334	- && - && -
ClCG01G001940	4.03649	3.23e-19	9.47e-18	maker-CGscf_0024-augustus-gene-2.498	- && A7PZL3.1 RecName: Full=Probable polygalacturonase; Short=PG; AltName: Full=Pectinase && PF00295:Glycosyl hydrolases family 28
ClCG01G008160	-3.58547	3.43e-19	1e-17	maker-CGscf_0019-augustus-gene-2.440	- && Q9M2L4.1 RecName: Full=Putative calcium-transporting ATPase 11, plasma membrane-type; AltName: Full=Ca(2+)-ATPase isoform 11 && PF00702:haloacid dehalogenase-like hydrolase|PF00122:E1-E2 ATPase|PF12515:Ca2+-ATPase N terminal autoinhibitory domain|PF00689:Cation transporting ATPase, C-terminus|PF00690:Cation transporter/ATPase, N-terminus
ClCG01G021780	2.74216	3.46e-19	1.01e-17	maker-CGscf_0015-augustus-gene-0.612	- && O04057.1 RecName: Full=Aspartic proteinase; Flags: Precursor && PF05184:Saposin-like type B, region 1|PF03489:Saposin-like type B, region 2|PF00026:Eukaryotic aspartyl protease
ClCG06G005860	1.46726	3.81e-19	1.11e-17	maker-CGscf_0003-augustus-gene-6.375	- && Q5BPJ0.1 RecName: Full=Protein trichome birefringence-like 11 && PF14416:PMR5 N terminal Domain|PF13839:GDSL/SGNH-like Acyl-Esterase family found in Pmr5 and Cas1p
ClCG10G006310	2.20988	3.87e-19	1.13e-17	maker-CGscf_0007-augustus-gene-8.377	- && - && -
ClCG06G018300	2.3969	4.12e-19	1.2e-17	maker-CGscf_0013-augustus-gene-8.816	- && - && -
ClCG03G008730	-1.53799	4.18e-19	1.21e-17	maker-CGscf_0010-augustus-gene-1.302	- && Q6NLC8.1 RecName: Full=Uncharacterized protein At1g66480 && PF14009:Domain of unknown function (DUF4228)
ClCG11G004000	2.79954	4.24e-19	1.23e-17	maker-CGscf_0021-snap-gene-4.466	- && Q8W5R5.1 RecName: Full=Kinesin-like protein KIN-7D, mitochondrial; AltName: Full=Mitochondria-targeted kinesin-related protein 2; Flags: Precursor && PF00225:Kinesin motor domain|PF13920:Zinc finger, C3HC4 type (RING finger)
ClCG00G004270	-6.93576	4.29e-19	1.24e-17	augustus_masked-CGscf_0331-processed-gene-0.0	- && P17541.1 RecName: Full=Acidic endochitinase; Flags: Precursor && PF00704:Glycosyl hydrolases family 18
ClCG09G015400	-3.42622	4.38e-19	1.27e-17	genemark-CGscf_0036-processed-gene-2.312	- && Q8VZG8.3 RecName: Full=MDIS1-interacting receptor like kinase 2; Short=AtMIK2; AltName: Full=Probable LRR receptor-like serine/threonine-protein kinase At4g08850; Flags: Precursor && PF13855:Leucine rich repeat|PF08263:Leucine rich repeat N-terminal domain|PF00069:Protein kinase domain
ClCG06G012210	-2.35741	5.68e-19	1.64e-17	maker-CGscf_0013-augustus-gene-3.471	- && Q9FGT8.1 RecName: Full=Temperature-induced lipocalin-1; Short=AtTIL1 && PF08212:Lipocalin-like domain
ClCG09G009090	-2.5387	5.87e-19	1.69e-17	maker-CGscf_0001-snap-gene-8.484	- && Q9M315.1 RecName: Full=3-methyl-2-oxobutanoate hydroxymethyltransferase 2, mitochondrial; AltName: Full=Ketopantoate hydroxymethyltransferase 2; Flags: Precursor && PF02548:Ketopantoate hydroxymethyltransferase
ClCG10G001850	1.79268	5.87e-19	1.69e-17	maker-CGscf_0030-augustus-gene-2.362	- && - && -
ClCG01G007060	-1.64301	5.88e-19	1.69e-17	maker-CGscf_0019-snap-gene-3.581	- && Q8LPB4.1 RecName: Full=Phytosulfokine receptor 1; Short=DcPSKR1; AltName: Full=Phytosulfokine LRR receptor kinase 1; Flags: Precursor && PF13855:Leucine rich repeat|PF08263:Leucine rich repeat N-terminal domain
ClCG04G010960	-2.25246	5.94e-19	1.7e-17	maker-CGscf_0059-snap-gene-0.842	- && P0C5E2.3 RecName: Full=LEAF RUST 10 DISEASE-RESISTANCE LOCUS RECEPTOR-LIKE PROTEIN KINASE-like 1.2; AltName: Full=Probable receptor-like serine/threonine-protein kinase LRK10L-1.2; Flags: Precursor && PF14380:Wall-associated receptor kinase C-terminal|PF13947:Wall-associated receptor kinase galacturonan-binding|PF00069:Protein kinase domain
ClCG04G009980	-1.99582	6.26e-19	1.79e-17	maker-CGscf_0059-augustus-gene-0.677	- && Q9LXI7.1 RecName: Full=Probable purple acid phosphatase 20; Flags: Precursor && PF16656:Purple acid Phosphatase, N-terminal domain|PF00149:Calcineurin-like phosphoesterase|PF14008:Iron/zinc purple acid phosphatase-like protein C
ClCG03G017640	-4.47392	6.64e-19	1.9e-17	genemark-CGscf_0012-processed-gene-9.158	- && C0SVV6.1 RecName: Full=Calmodulin-binding protein 60 A && PF07887:Calmodulin binding protein-like
ClCG07G015050	-3.20192	6.69e-19	1.91e-17	maker-CGscf_0034-augustus-gene-2.489	- && Q9LYV6.1 RecName: Full=GEM-like protein 5 && PF02893:GRAM domain
ClCG10G001790	2.19022	6.8e-19	1.94e-17	maker-CGscf_0030-augustus-gene-1.449	- && - && PF07534:TLD
ClCG05G018450	3.69144	6.82e-19	1.94e-17	maker-CGscf_0004-augustus-gene-6.547	- && Q43870.1 RecName: Full=ATP sulfurylase 2; Flags: Precursor && PF01747:ATP-sulfurylase|PF14306:PUA-like domain
ClCG11G014160	2.04668	7.55e-19	2.15e-17	genemark-CGscf_0014-processed-gene-4.179	- && Q9C9Q8.2 RecName: Full=Probable pectin methyltransferase QUA2; AltName: Full=Protein OVERSENSITIVE TO SUGAR 1; AltName: Full=Protein QUASIMODO 2; AltName: Full=Protein TUMOROUS SHOOT DEVELOPMENT 2 && PF03141:Putative S-adenosyl-L-methionine-dependent methyltransferase
ClCG05G023280	-6.49451	7.75e-19	2.2e-17	maker-CGscf_0004-snap-gene-2.534	- && - && PF06880:Protein of unknown function (DUF1262)
ClCG11G005490	-1.25947	8.09e-19	2.29e-17	maker-CGscf_0021-augustus-gene-5.609	- && B0BNC9.1 RecName: Full=Quinone oxidoreductase-like protein 2 && PF00107:Zinc-binding dehydrogenase|PF08240:Alcohol dehydrogenase GroES-like domain
ClCG06G001880	-4.49965	8.57e-19	2.42e-17	maker-CGscf_0003-snap-gene-2.393	- && Q9FY94.1 RecName: Full=Bidirectional sugar transporter SWEET15; Short=AtSWEET15; AltName: Full=Protein SUGARS WILL EVENTUALLY BE EXPORTED TRANSPORTERS 15; AltName: Full=Senescence-associated protein 29 && PF03083:Sugar efflux transporter for intercellular exchange
ClCG10G020360	1.49001	8.62e-19	2.43e-17	augustus_masked-CGscf_0009-processed-gene-0.349	- && - && -
ClCG11G003040	1.75279	8.79e-19	2.48e-17	augustus_masked-CGscf_0021-processed-gene-3.444	- && - && PF11317:Protein of unknown function (DUF3119)
ClCG11G011600	-7.20004	9.03e-19	2.54e-17	augustus_masked-CGscf_0028-processed-gene-3.398	- && Q9STL5.1 RecName: Full=KDEL-tailed cysteine endopeptidase CEP3; Flags: Precursor && PF00112:Papain family cysteine protease|PF08246:Cathepsin propeptide inhibitor domain (I29)
ClCG02G019320	1.91275	9.04e-19	2.54e-17	maker-CGscf_0006-snap-gene-1.587	- && O64733.1 RecName: Full=UDP-glycosyltransferase 87A2 && PF00201:UDP-glucoronosyl and UDP-glucosyl transferase
ClCG09G020580	-5.04031	1.01e-18	2.84e-17	maker-CGscf_0033-augustus-gene-2.477	- && F4HW04.1 RecName: Full=DNA polymerase epsilon catalytic subunit A; AltName: Full=DNA polymerase 2 a; Short=AtPOL2a; AltName: Full=DNA polymerase II subunit a; AltName: Full=Protein ABA OVERLY SENSITIVE a; AltName: Full=Protein EARLY IN SHORT DAYS 7; AltName: Full=Protein EMBRYO DEFECTIVE 142; AltName: Full=Protein EMBRYO DEFECTIVE 2284; AltName: Full=Protein EMBRYO DEFECTIVE 529; AltName: Fu…
ClCG07G003820	2.82705	1.03e-18	2.9e-17	maker-CGscf_0049-snap-gene-1.672	- && U3U992.1 RecName: Full=7-deoxyloganetic acid glucosyltransferase; AltName: Full=UDP-glucose glucosyltransferase 8; Short=CrUGT8; AltName: Full=UDP-glycosyltransferase 709C2 && PF00201:UDP-glucoronosyl and UDP-glucosyl transferase
ClCG05G004670	3.79908	1.06e-18	2.97e-17	maker-CGscf_0002-augustus-gene-16.493	- && P33077.2 RecName: Full=Auxin-responsive protein IAA4; AltName: Full=Auxin-induced protein AUX2-11; AltName: Full=Indoleacetic acid-induced protein 4 && PF02309:AUX/IAA family
ClCG10G012170	2.5113	1.09e-18	3.04e-17	maker-CGscf_0009-snap-gene-9.456	- && Q94CJ5.1 RecName: Full=Protein RETICULATA-RELATED 4, chloroplastic; Flags: Precursor && PF11891:Protein RETICULATA-related
ClCG01G010150	2.94992	1.12e-18	3.14e-17	maker-CGscf_0011-augustus-gene-2.386	- && - && -
ClCG03G014780	-7.24509	1.14e-18	3.17e-17	maker-CGscf_0012-augustus-gene-6.497	- && Q9LY17.1 RecName: Full=Probable pectinesterase 50; Short=PE 50; AltName: Full=Pectin methylesterase 50; Short=AtPME50; Flags: Precursor && PF01095:Pectinesterase
ClCG04G004500	-1.89032	1.16e-18	3.23e-17	augustus_masked-CGscf_0031-processed-gene-0.313	- && Q9LDH1.1 RecName: Full=Sigma factor binding protein 1, chloroplastic; Short=AtsibI; Short=Sigma factor binding protein I; AltName: Full=SigA binding protein; AltName: Full=VQ motif-containing protein 23; Short=AtVQ23; Flags: Precursor && PF05678:VQ motif
ClCG01G021260	2.76661	1.2e-18	3.33e-17	maker-CGscf_0015-augustus-gene-0.570	- && Q9C5D3.1 RecName: Full=Heavy metal-associated isoprenylated plant protein 7; Short=AtHIP07; AltName: Full=Farnesylated protein 3; Short=AtFP3; Flags: Precursor && PF00403:Heavy-metal-associated domain
ClCG10G017710	3.76032	1.26e-18	3.5e-17	augustus_masked-CGscf_0009-processed-gene-2.365	- && Q84WI0.1 RecName: Full=Zinc finger protein GIS; AltName: Full=Protein GLABROUS INFLORESCENCE STEMS && -
ClCG05G022060	2.14873	1.39e-18	3.84e-17	genemark-CGscf_0004-processed-gene-3.104	- && P18405.1 RecName: Full=3-oxo-5-alpha-steroid 4-dehydrogenase 1; AltName: Full=SR type 1; AltName: Full=Steroid 5-alpha-reductase 1; Short=S5AR 1 && PF02544:3-oxo-5-alpha-steroid 4-dehydrogenase
ClCG09G017590	1.50321	1.44e-18	3.98e-17	maker-CGscf_0022-augustus-gene-1.389	- && Q93Z70.2 RecName: Full=Probable N-acetyl-gamma-glutamyl-phosphate reductase, chloroplastic; Short=AGPR; AltName: Full=N-acetyl-glutamate semialdehyde dehydrogenase; Short=NAGSA dehydrogenase; Flags: Precursor && PF01118:Semialdehyde dehydrogenase, NAD binding domain|PF02774:Semialdehyde dehydrogenase, dimerisation domain
ClCG01G017190	-3.58232	1.45e-18	3.99e-17	maker-CGscf_0015-augustus-gene-4.526	- && O82333.1 RecName: Full=Probable indole-3-acetic acid-amido synthetase GH3.1; AltName: Full=Auxin-responsive GH3-like protein 1; Short=AtGH3-1 && PF03321:GH3 auxin-responsive promoter
ClCG06G006660	4.97378	1.47e-18	4.06e-17	maker-CGscf_0003-augustus-gene-7.394	- && - && PF14576:Sieve element occlusion N-terminus|PF14577:Sieve element occlusion C-terminus
ClCG01G015770	-4.2594	1.51e-18	4.14e-17	augustus_masked-CGscf_0015-processed-gene-5.412	- && - && -
ClCG01G011300	4.81731	1.52e-18	4.19e-17	maker-CGscf_0011-augustus-gene-5.321	- && Q6ID77.1 RecName: Full=Mediator of RNA polymerase II transcription subunit 11 && PF10280:Mediator complex protein
ClCG01G000700	-1.64411	1.54e-18	4.23e-17	snap_masked-CGscf_0024-processed-gene-3.644	- && Q8GY84.2 RecName: Full=DEAD-box ATP-dependent RNA helicase 10 && PF00271:Helicase conserved C-terminal domain|PF00270:DEAD/DEAH box helicase
ClCG02G013150	-6.36336	1.57e-18	4.31e-17	genemark-CGscf_0006-processed-gene-8.146	- && O80470.1 RecName: Full=GDSL esterase/lipase At2g23540; AltName: Full=Extracellular lipase At2g23540; Flags: Precursor && PF00657:GDSL-like Lipase/Acylhydrolase
ClCG01G001350	-3.34758	1.7e-18	4.64e-17	genemark-CGscf_0024-processed-gene-3.230	- && Q9ZSA7.1 RecName: Full=Protein DMR6-LIKE OXYGENASE 2; AltName: Full=2-oxoglutarate (2OG)-Fe(II) oxygenase-like protein DLO2; AltName: Full=Salicylate 3-hydroxylase DLO2; Short=S3H DLO2; Short=SA 3-hydroxylase DLO2; Short=Salicylic acid 3-hydroxylase DLO2 && PF03171:2OG-Fe(II) oxygenase superfamily|PF14226:non-haem dioxygenase in morphine synthesis N-terminal
ClCG10G008710	1.91483	1.7e-18	4.64e-17	maker-CGscf_0020-augustus-gene-1.377	- && Q8LDD3.1 RecName: Full=Protein CURVATURE THYLAKOID 1D, chloroplastic; Flags: Precursor && PF14159:CAAD domains of cyanobacterial aminoacyl-tRNA synthetase
ClCG02G013540	-5.63544	1.86e-18	5.09e-17	augustus_masked-CGscf_0006-processed-gene-7.271	- && Q9FGH9.1 RecName: Full=Exocyst complex component EXO70B1; Short=AtExo70b1; AltName: Full=Exocyst subunit Exo70 family protein B1 && PF03081:Exo70 exocyst complex subunit
ClCG01G005150	3.40597	1.89e-18	5.15e-17	maker-CGscf_0019-augustus-gene-5.693	- && Q9LV48.1 RecName: Full=Proline-rich receptor-like protein kinase PERK1; AltName: Full=Proline-rich extensin-like receptor kinase 1; Short=AtPERK1 && PF08263:Leucine rich repeat N-terminal domain|PF07714:Protein tyrosine kinase|PF13855:Leucine rich repeat
ClCG01G015300	5.22032	1.99e-18	5.42e-17	augustus_masked-CGscf_0015-processed-gene-6.649	- && F4HXV6.1 RecName: Full=Nuclear pore complex protein NUP155; AltName: Full=Nucleoporin 155 && -
ClCG10G015640	7.08023	2.01e-18	5.47e-17	genemark-CGscf_0009-processed-gene-5.46	- && Q9SR79.1 RecName: Full=Probable inactive purple acid phosphatase 16; Flags: Precursor && -
ClCG06G011080	3.62604	2.08e-18	5.64e-17	maker-CGscf_0013-augustus-gene-1.417	- && Q9SLN8.1 RecName: Full=2-alkenal reductase (NADP(+)-dependent); AltName: Full=Alkenal double bound reductase; AltName: Full=Allylic alcohol dehydrogenase 1; Short=allyl-ADH1; AltName: Full=Flavin-free double bond reductase; Short=NtDBR; AltName: Full=Pulegone reductase; Short=NtRed-1 && PF16884:N-terminal domain of oxidoreductase|PF00107:Zinc-binding dehydrogenase
ClCG03G004740	3.06544	2.14e-18	5.79e-17	maker-CGscf_0010-augustus-gene-6.521	- && Q9SB81.2 RecName: Full=Peroxidase 42; Short=Atperox P42; AltName: Full=ATP1a/ATP1b; AltName: Full=PRXR1; Flags: Precursor && PF00141:Peroxidase
ClCG05G008380	1.36601	2.15e-18	5.8e-17	genemark-CGscf_0002-processed-gene-12.15	- && O49814.1 RecName: Full=Beta-carotene hydroxylase 2, chloroplastic; Flags: Precursor && PF04116:Fatty acid hydroxylase superfamily
ClCG01G010750	-3.75773	2.2e-18	5.94e-17	augustus_masked-CGscf_0011-processed-gene-3.302	- && - && PF01190:Pollen proteins Ole e I like
ClCG10G016410	3.88044	2.23e-18	6.02e-17	augustus_masked-CGscf_0009-processed-gene-4.378	- && Q9SX20.1 RecName: Full=Protein NRT1/ PTR FAMILY 3.1; Short=AtNPF3.1 && PF00854:POT family
ClCG05G024920	1.31548	2.29e-18	6.16e-17	augustus_masked-CGscf_0004-processed-gene-0.449	- && O48684.1 RecName: Full=Probable galacturonosyltransferase-like 8; AltName: Full=Like glycosyl transferase 9 && PF01501:Glycosyl transferase family 8
ClCG04G009010	2.32604	2.3e-18	6.17e-17	maker-CGscf_0027-augustus-gene-0.485	- && P43287.2 RecName: Full=Aquaporin PIP2-2; AltName: Full=Plasma membrane intrinsic protein 2-2; Short=AtPIP2;2; AltName: Full=Plasma membrane intrinsic protein 2b; Short=PIP2b; AltName: Full=TMP2b; Contains: RecName: Full=Aquaporin PIP2-2, N-terminally processed && PF00230:Major intrinsic protein
ClCG07G000130	2.66132	2.37e-18	6.36e-17	maker-CGscf_0042-augustus-gene-2.605	- && - && PF03372:Endonuclease/Exonuclease/phosphatase family
ClCG07G015750	2.21092	2.39e-18	6.41e-17	maker-CGscf_0034-augustus-gene-1.479	- && Q9LRT1.1 RecName: Full=Probably inactive leucine-rich repeat receptor-like protein kinase At3g28040; Flags: Precursor && PF00069:Protein kinase domain|PF08263:Leucine rich repeat N-terminal domain
ClCG11G005740	-2.45878	2.43e-18	6.51e-17	augustus_masked-CGscf_0021-processed-gene-5.569	- && Q9SRK7.1 RecName: Full=Adenine/guanine permease AZG1; AltName: Full=AzgA-homolog protein; AltName: Full=Protein AZAGUANINE RESISTANT 1; Short=AtAzg1 && PF00860:Permease family
ClCG02G005910	3.96827	2.55e-18	6.82e-17	augustus_masked-CGscf_0005s1645503e12290793-processed-gene-8.324	- && Q9SZ06.1 RecName: Full=Ethylene-responsive transcription factor ERF109 && PF00847:AP2 domain
ClCG06G001480	2.56665	2.99e-18	7.97e-17	maker-CGscf_0003-snap-gene-1.466	- && Q84JA6.1 RecName: Full=Cellulose synthase A catalytic subunit 4 [UDP-forming]; Short=AtCesA4; AltName: Full=Protein IRREGULAR XYLEM 5; Short=AtIRX5 && PF14569:Zinc-binding RING-finger|PF03552:Cellulose synthase
ClCG02G004030	2.91057	3e-18	7.99e-17	maker-CGscf_0052-augustus-gene-1.528	- && P93004.2 RecName: Full=Aquaporin PIP2-7; AltName: Full=Plasma membrane intrinsic protein 2-7; Short=AtPIP2;7; AltName: Full=Plasma membrane intrinsic protein 3; AltName: Full=Salt stress-induced major intrinsic protein; Contains: RecName: Full=Aquaporin PIP2-7, N-terminally processed && PF00230:Major intrinsic protein
ClCG10G012330	-6.47961	3.03e-18	8.06e-17	maker-CGscf_0009-augustus-gene-9.382	- && P35336.1 RecName: Full=Polygalacturonase; Short=PG; AltName: Full=Pectinase; Flags: Precursor [Actinidia deliciosa] && PF00295:Glycosyl hydrolases family 28
ClCG09G011000	1.59719	3.05e-18	8.11e-17	maker-CGscf_0001-augustus-gene-10.466	- && Q8RWE8.1 RecName: Full=GDP-L-galactose phosphorylase 1; AltName: Full=Protein VITAMIN C DEFECTIVE 2 && -
ClCG07G002550	1.74388	3.15e-18	8.35e-17	genemark-CGscf_0042-processed-gene-0.49	- && Q9LW49.1 RecName: Full=Ethylene-responsive transcription factor 4; AltName: Full=Ethylene-responsive element-binding factor 3; Short=EREBP-3; AltName: Full=Ethylene-responsive element-binding factor 4 homolog; AltName: Full=NsERF3 && PF00847:AP2 domain
ClCG02G017090	1.88819	3.25e-18	8.61e-17	snap_masked-CGscf_0006-processed-gene-3.334	- && Q56X72.2 RecName: Full=Reticulon-like protein B21; Short=AtRTNLB21 && PF02453:Reticulon
ClCG01G017110	-7.06703	3.32e-18	8.8e-17	augustus_masked-CGscf_0015-processed-gene-4.16	- && - && -
ClCG07G004480	1.7126	3.43e-18	9.07e-17	maker-CGscf_0049-snap-gene-1.706	- && Q9SIZ3.2 RecName: Full=Probable methyltransferase PMT23 && PF03141:Putative S-adenosyl-L-methionine-dependent methyltransferase
ClCG01G020620	1.22825	3.57e-18	9.4e-17	maker-CGscf_0015-snap-gene-1.731	- && Q9C5Y0.2 RecName: Full=Phospholipase D delta; Short=AtPLDdelta; Short=PLD delta && PF12357:Phospholipase D C terminal|PF00614:Phospholipase D Active site motif|PF00168:C2 domain
ClCG10G000720	2.21733	3.57e-18	9.4e-17	maker-CGscf_0030-snap-gene-0.649	- && P10933.1 RecName: Full=Ferredoxin--NADP reductase, leaf isozyme, chloroplastic; Short=FNR; Flags: Precursor && PF00175:Oxidoreductase NAD-binding domain
ClCG08G013270	-1.82279	3.69e-18	9.7e-17	genemark-CGscf_0017-processed-gene-3.93	- && Q3E6T0.1 RecName: Full=Probable sugar phosphate/phosphate translocator At5g25400 && PF03151:Triose-phosphate Transporter family
ClCG09G015550	3.81127	3.72e-18	9.77e-17	genemark-CGscf_0036-processed-gene-2.185	- && F8WKW1.1 RecName: Full=7-deoxyloganetin glucosyltransferase; AltName: Full=Genipin glucosyltransferase; AltName: Full=UDP-glucose glucosyltransferase 2; Short=GjUGT2; AltName: Full=UDP-glycosyltransferase 85A24 && PF00201:UDP-glucoronosyl and UDP-glucosyl transferase
ClCG09G002940	-2.18474	4.21e-18	1.1e-16	maker-CGscf_0001-augustus-gene-2.471	- && - && -
ClCG09G013040	2.74554	4.42e-18	1.16e-16	maker-CGscf_0001-augustus-gene-17.339	- && - && PF00280:Potato inhibitor I family
ClCG07G007980	2.16425	4.65e-18	1.22e-16	maker-CGscf_0008-snap-gene-5.330	- && - && PF07876:Stress responsive A/B Barrel Domain
ClCG05G009970	4.68112	4.76e-18	1.24e-16	genemark-CGscf_0002-processed-gene-10.100	- && Q9SZ06.1 RecName: Full=Ethylene-responsive transcription factor ERF109 && PF00847:AP2 domain
ClCG02G004780	-1.3947	4.88e-18	1.27e-16	maker-CGscf_0005s1645503e12290793-snap-gene-9.728	- && - && PF00257:Dehydrin
ClCG11G017150	2.0797	4.93e-18	1.28e-16	maker-CGscf_0014-snap-gene-1.540	- && Q9LH79.1 RecName: Full=Bidirectional sugar transporter SWEET2; Short=AtSWEET2; AltName: Full=Protein SUGARS WILL EVENTUALLY BE EXPORTED TRANSPORTERS 2 && PF03083:Sugar efflux transporter for intercellular exchange
ClCG11G016560	-4.56765	5.05e-18	1.31e-16	maker-CGscf_0014-augustus-gene-2.445	- && Q700D9.2 RecName: Full=Putative Myb family transcription factor At1g14600 && PF00249:Myb-like DNA-binding domain
ClCG05G006970	-1.73935	5.22e-18	1.36e-16	maker-CGscf_0002-snap-gene-14.532	- && Q9SX65.1 RecName: Full=1,4-dihydroxy-2-naphthoyl-CoA thioesterase 1; Short=AtDHNAT1; Short=DHNA-CoA thioesterase 1 && PF03061:Thioesterase superfamily
ClCG02G019880	1.99194	5.51e-18	1.43e-16	maker-CGscf_0006-augustus-gene-0.469	- && Q9STF2.1 RecName: Full=Protein plastid transcriptionally active 16, chloroplastic; Short=pTAC16; Flags: Precursor && PF13460:NAD(P)H-binding
ClCG05G025580	-1.62686	5.62e-18	1.45e-16	maker-CGscf_0004-snap-gene-0.626	- && Q8LPT9.1 RecName: Full=Alpha-glucan water dikinase, chloroplastic; AltName: Full=Starch-related protein R1; Flags: Precursor && PF01326:Pyruvate phosphate dikinase, PEP/pyruvate binding domain
ClCG02G018970	-1.31431	5.67e-18	1.47e-16	genemark-CGscf_0006-processed-gene-1.62	- && O04682.1 RecName: Full=Pathogenesis-related genes transcriptional activator PTI6; AltName: Full=PTO-interacting protein 6 && PF00847:AP2 domain
ClCG07G014220	2.67074	6.02e-18	1.56e-16	maker-CGscf_0034-snap-gene-3.703	- && Q9C8M9.1 RecName: Full=Protein STRUBBELIG-RECEPTOR FAMILY 6; AltName: Full=Leucine-rich repeat receptor kinase-like protein SRF6; Flags: Precursor && PF07714:Protein tyrosine kinase|PF08263:Leucine rich repeat N-terminal domain|PF13855:Leucine rich repeat
ClCG10G018050	2.61833	6.21e-18	1.6e-16	maker-CGscf_0009-augustus-gene-2.412	- && Q66GR0.1 RecName: Full=Fasciclin-like arabinogalactan protein 17; Flags: Precursor && PF02469:Fasciclin domain
ClCG07G002220	3.19479	6.31e-18	1.62e-16	genemark-CGscf_0042-processed-gene-0.186	- && P27774.1 RecName: Full=Phosphoribulokinase, chloroplastic; Short=PRK; Short=PRKase; AltName: Full=Phosphopentokinase; Flags: Precursor && PF00485:Phosphoribulokinase / Uridine kinase family
ClCG01G019260	2.15236	6.41e-18	1.65e-16	maker-CGscf_0015-augustus-gene-2.527	- && P73627.1 RecName: Full=Uncharacterized protein sll1770 && PF03109:ABC1 family
ClCG10G005430	2.46989	6.52e-18	1.67e-16	maker-CGscf_0007-augustus-gene-10.359	- && Q42670.1 RecName: Full=1-acyl-sn-glycerol-3-phosphate acyltransferase; Short=1-AGP acyltransferase; Short=1-AGPAT; AltName: Full=Lysophosphatidic acid acyltransferase; Short=LPAAT [Cocos nucifera] && PF01553:Acyltransferase
ClCG01G024550	3.09169	6.87e-18	1.76e-16	augustus_masked-CGscf_0043-processed-gene-1.408	- && Q1T7C2.1 RecName: Full=Cytochrome P450 710A11; AltName: Full=C-22 sterol desaturase && PF00067:Cytochrome P450
ClCG02G003600	-3.72259	6.95e-18	1.78e-16	genemark-CGscf_0052-processed-gene-1.112	- && Q9ZVP8.2 RecName: Full=NAC domain-containing protein 35; Short=ANAC035; AltName: Full=Protein LONG VEGETATIVE PHASE 1; Short=AtLOV1 && PF02365:No apical meristem (NAM) protein
ClCG09G011370	-2.52172	7.09e-18	1.81e-16	maker-CGscf_0001-augustus-gene-11.353	- && A2WT95.2 RecName: Full=Phospholipase A1-II 1 >A2ZW16.2 RecName: Full=Phospholipase A1-II 1 && PF01764:Lipase (class 3)
ClCG03G008630	1.66088	7.2e-18	1.84e-16	augustus_masked-CGscf_0010-processed-gene-1.228	- && Q84TQ7.1 RecName: Full=DELLA protein GAI; AltName: Full=GhGAI; AltName: Full=Gibberellic acid-insensitive mutant protein && PF12041:Transcriptional regulator DELLA protein N terminal|PF03514:GRAS domain family
ClCG03G009300	1.23345	7.29e-18	1.86e-16	maker-CGscf_0057-snap-gene-0.635	- && P42732.1 RecName: Full=30S ribosomal protein S13, chloroplastic; AltName: Full=CS13; Flags: Precursor && PF00416:Ribosomal protein S13/S18
ClCG05G023140	-5.21782	7.28e-18	1.86e-16	augustus_masked-CGscf_0004-processed-gene-2.395	- && - && -
ClCG10G008830	1.66003	7.42e-18	1.89e-16	maker-CGscf_0020-augustus-gene-1.381	- && Q9FJP3.1 RecName: Full=50S ribosomal protein L29, chloroplastic; AltName: Full=CL29; Flags: Precursor && PF00831:Ribosomal L29 protein
ClCG05G025220	-1.61908	7.76e-18	1.97e-16	maker-CGscf_0004-augustus-gene-0.488	- && O82147.1 RecName: Full=Spermidine synthase; Short=SPDSY; AltName: Full=Putrescine aminopropyltransferase && PF01564:Spermine/spermidine synthase domain|PF17284:Spermidine synthase tetramerisation domain
ClCG09G001730	-5.35804	8.07e-18	2.05e-16	maker-CGscf_0001-snap-gene-1.615	- && Q948R6.1 RecName: Full=Isomultiflorenol synthase; Short=LcIMS1 && PF13249:Squalene-hopene cyclase N-terminal domain|PF13243:Squalene-hopene cyclase C-terminal domain
ClCG05G000800	-1.83337	8.19e-18	2.07e-16	genemark-CGscf_0002-processed-gene-20.24	- && Q3HRP0.1 RecName: Full=Calcineurin B-like protein 7 && PF13499:EF-hand domain pair|PF00036:EF hand
ClCG08G003830	-6.58524	8.49e-18	2.15e-16	augustus_masked-CGscf_0045-processed-gene-1.521	- && Q9M374.1 RecName: Full=Ethylene-responsive transcription factor CRF6; AltName: Full=Protein CYTOKININ RESPONSE FACTOR 6 && PF00847:AP2 domain
ClCG01G006840	2.28562	8.66e-18	2.19e-16	maker-CGscf_0019-snap-gene-3.627	- && F4HT21.1 RecName: Full=Immune-associated nucleotide-binding protein 9; Short=AtIAN9; AltName: Full=AIG1-like protein && PF04548:AIG1 family
ClCG08G011760	4.8981	9.27e-18	2.34e-16	augustus_masked-CGscf_0017-processed-gene-5.191	- && Q9SJY5.1 RecName: Full=Mitochondrial uncoupling protein 5; Short=AtPUMP5; AltName: Full=Mitochondrial dicarboxylate carrier 1 && PF00153:Mitochondrial carrier protein
ClCG08G015400	3.72807	9.28e-18	2.34e-16	augustus_masked-CGscf_0017-processed-gene-2.462	- && Q9LN68.1 RecName: Full=Probable galacturonosyltransferase-like 1; AltName: Full=Protein GAOLAOZHUANGREN 1; AltName: Full=Protein PARVUS && PF01501:Glycosyl transferase family 8
ClCG06G017250	3.06123	9.47e-18	2.38e-16	augustus_masked-CGscf_0013-processed-gene-8.547	- && Q94A02.1 RecName: Full=Tryptophan aminotransferase-related protein 2 && PF04864:Allinase
ClCG02G023170	2.82698	9.51e-18	2.39e-16	maker-CGscf_0038-augustus-gene-1.413	- && - && -
ClCG02G023750	-2.91335	1.04e-17	2.62e-16	maker-CGscf_0038-snap-gene-0.689	- && P19135.1 RecName: Full=Peroxidase 2; AltName: Full=CUP2 && PF00141:Peroxidase
ClCG07G017420	-2.98741	1.06e-17	2.64e-16	augustus_masked-CGscf_0034-processed-gene-0.343	- && - && -
ClCG01G025140	-1.06192	1.06e-17	2.65e-16	maker-CGscf_0043-augustus-gene-0.554	- && Q9FVJ3.1 RecName: Full=ADP-ribosylation factor GTPase-activating protein AGD12; Short=ARF GAP AGD12; AltName: Full=Protein ARF-GAP DOMAIN 12; Short=AtAGD12; AltName: Full=Zinc- and calcium-binding protein; Short=AtZAC && PF01412:Putative GTPase activating protein for Arf|PF00168:C2 domain
ClCG10G000080	-1.27146	1.1e-17	2.74e-16	genemark-CGscf_0030-processed-gene-0.126	- && Q9ASU1.1 RecName: Full=Diacylglycerol O-acyltransferase 2 && PF03982:Diacylglycerol acyltransferase
ClCG11G005100	1.99813	1.13e-17	2.81e-16	maker-CGscf_0021-augustus-gene-5.647	- && Q9LFS4.1 RecName: Full=Protein NSP-INTERACTING KINASE 1; Short=AtNIK1; AltName: Full=LRR receptor-like serine/threonine-protein kinase NIK1; Flags: Precursor && PF00069:Protein kinase domain|PF08263:Leucine rich repeat N-terminal domain|PF13855:Leucine rich repeat
ClCG02G024380	2.1186	1.17e-17	2.91e-16	maker-CGscf_0038-augustus-gene-0.516	- && - && PF14365:Neprosin activation peptide|PF03080:Neprosin
ClCG03G010570	2.79898	1.21e-17	3.02e-16	augustus_masked-CGscf_0032-processed-gene-2.375	- && P0DKC4.1 RecName: Full=Phosphoglycolate phosphatase 1B, chloroplastic; Flags: Precursor >P0DKC3.1 RecName: Full=Phosphoglycolate phosphatase 1A, chloroplastic; Flags: Precursor && PF13344:Haloacid dehalogenase-like hydrolase|PF13242:HAD-hyrolase-like
ClCG09G016470	1.14954	1.25e-17	3.1e-16	maker-CGscf_0022-snap-gene-3.455	- && Q7Y214.1 RecName: Full=Transcription factor GTE7; AltName: Full=Bromodomain-containing protein GTE7; AltName: Full=Protein GLOBAL TRANSCRIPTION FACTOR GROUP E7 && PF17035:Bromodomain extra-terminal - transcription regulation|PF00439:Bromodomain
ClCG08G017340	-3.23991	1.32e-17	3.28e-16	maker-CGscf_0017-augustus-gene-0.567	- && - && PF06522:NADH-ubiquinone reductase complex 1 MLRQ subunit
ClCG06G006830	-2.01879	1.4e-17	3.46e-16	genemark-CGscf_0003-processed-gene-8.107	- && - && PF11961:Domain of unknown function (DUF3475)|PF05003:Protein of unknown function (DUF668)
ClCG01G002130	1.65078	1.43e-17	3.54e-16	maker-CGscf_0024-augustus-gene-2.494	- && Q94AX5.2 RecName: Full=GDT1-like protein 1, chloroplastic; Flags: Precursor && PF01169:Uncharacterized protein family UPF0016
ClCG11G016220	7.00554	1.45e-17	3.58e-16	augustus_masked-CGscf_0014-processed-gene-2.36	- && - && -
ClCG08G012100	4.89452	1.48e-17	3.65e-16	maker-CGscf_0017-snap-gene-5.490	- && Q6F303.1 RecName: Full=Pseudo histidine-containing phosphotransfer protein 5; AltName: Full=OsHpt5 && -
ClCG01G004780	2.013	1.5e-17	3.7e-16	maker-CGscf_0019-augustus-gene-5.713	- && Q9M884.1 RecName: Full=Mannose-6-phosphate isomerase 1; AltName: Full=Phosphohexomutase 1; AltName: Full=Phosphomannose isomerase 1; Short=PMI1; AltName: Full=Protein MATERNAL EFFECT EMBRYO ARREST 31 && PF01238:Phosphomannose isomerase type I
ClCG04G000890	2.5762	1.53e-17	3.77e-16	augustus_masked-CGscf_0044-processed-gene-1.614	- && Q9FL59.1 RecName: Full=FT-interacting protein 1 && PF00168:C2 domain|PF08372:Plant phosphoribosyltransferase C-terminal
ClCG06G015410	1.41586	1.55e-17	3.8e-16	maker-CGscf_0013-snap-gene-6.572	- && - && PF00536:SAM domain (Sterile alpha motif)
ClCG01G002410	-3.17734	1.57e-17	3.85e-16	genemark-CGscf_0024-processed-gene-2.144	- && Q9SZZ8.1 RecName: Full=Beta-carotene 3-hydroxylase 1, chloroplastic; Short=AtB1; Flags: Precursor && PF04116:Fatty acid hydroxylase superfamily
ClCG04G005570	-3.41974	1.68e-17	4.13e-16	maker-CGscf_0056-augustus-gene-0.685	- && U3UA11.1 RecName: Full=UDP-glucose iridoid glucosyltransferase; AltName: Full=UDP-glucose glucosyltransferase 7; Short=CrUGT7; AltName: Full=UDP-glycosyltransferase 76A2 && PF00201:UDP-glucoronosyl and UDP-glucosyl transferase
ClCG07G013720	2.15779	1.71e-17	4.19e-16	augustus_masked-CGscf_0034-processed-gene-3.517	- && Q9SCW1.1 RecName: Full=Beta-galactosidase 1; Short=Lactase 1; Flags: Precursor && PF01301:Glycosyl hydrolases family 35|PF02140:Galactose binding lectin domain
ClCG01G009040	3.56131	1.79e-17	4.39e-16	maker-CGscf_0019-augustus-gene-0.351	- && D1FP57.1 RecName: Full=Putative E3 ubiquitin-protein ligase LIN-2; Short=LjLIN && -
ClCG10G007510	-3.00546	1.84e-17	4.5e-16	augustus_masked-CGscf_0007-processed-gene-6.265	- && P19244.1 RecName: Full=22.7 kDa class IV heat shock protein; Flags: Precursor && PF00011:Hsp20/alpha crystallin family
ClCG04G010510	2.6918	1.93e-17	4.71e-16	maker-CGscf_0059-augustus-gene-0.691	- && Q9LVI6.1 RecName: Full=Probable inactive receptor kinase RLK902; AltName: Full=Receptor-like kinase 902; Flags: Precursor && PF00069:Protein kinase domain|PF08263:Leucine rich repeat N-terminal domain
ClCG01G001750	2.28539	1.98e-17	4.83e-16	maker-CGscf_0024-snap-gene-3.1131	- && Q9FLE8.1 RecName: Full=Uncharacterized protein At5g39865 && PF00462:Glutaredoxin
ClCG01G001400	2.18129	2.03e-17	4.94e-16	augustus_masked-CGscf_0024-processed-gene-3.732	- && - && -
ClCG02G019670	1.95594	2.06e-17	5.01e-16	augustus_masked-CGscf_0006-processed-gene-1.377	- && - && PF11493:Thylakoid soluble phosphoprotein TSP9
ClCG09G002170	1.50097	2.07e-17	5.01e-16	maker-CGscf_0001-augustus-gene-1.473	- && Q9M7J4.1 RecName: Full=MAR-binding filament-like protein 1-1 && -
ClCG06G015650	-6.21722	2.15e-17	5.21e-16	maker-CGscf_0013-snap-gene-7.565	- && O48538.1 RecName: Full=Respiratory burst oxidase homolog protein F; AltName: Full=Cytochrome b245 beta chain homolog RbohAp108; AltName: Full=NADPH oxidase RBOHF; Short=AtRBOHF && PF08022:FAD-binding domain|PF01794:Ferric reductase like transmembrane component|PF08030:Ferric reductase NAD binding domain|PF08414:Respiratory burst NADPH oxidase
ClCG06G000310	3.30057	2.25e-17	5.45e-16	augustus_masked-CGscf_0003-processed-gene-0.327	- && O22126.1 RecName: Full=Fasciclin-like arabinogalactan protein 8; Short=AtAGP8; Flags: Precursor && PF02469:Fasciclin domain
ClCG02G018250	-1.77677	2.27e-17	5.48e-16	maker-CGscf_0006-augustus-gene-2.409	- && P49299.1 RecName: Full=Citrate synthase, glyoxysomal; AltName: Full=GCS; Flags: Precursor && PF00285:Citrate synthase, C-terminal domain
ClCG06G006550	1.45298	2.4e-17	5.79e-16	maker-CGscf_0003-snap-gene-7.498	- && - && -
ClCG09G002630	-1.85848	2.43e-17	5.86e-16	maker-CGscf_0001-augustus-gene-2.448	- && O48652.2 RecName: Full=(6-4)DNA photolyase; AltName: Full=Protein UV repair defective 3 && PF03441:FAD binding domain of DNA photolyase|PF00875:DNA photolyase
ClCG05G009870	-2.06767	2.54e-17	6.1e-16	maker-CGscf_0002-augustus-gene-10.413	- && - && -
ClCG01G017310	1.47514	2.72e-17	6.54e-16	genemark-CGscf_0015-processed-gene-4.106	- && O65351.1 RecName: Full=Subtilisin-like protease SBT1.7; AltName: Full=Cucumisin-like serine protease; AltName: Full=Subtilase subfamily 1 member 7; Short=AtSBT1.7; AltName: Full=Subtilisin-like serine protease 1; Short=At-SLP1; Flags: Precursor && PF17766:Fibronectin type-III domain|PF02225:PA domain|PF00082:Subtilase family|PF05922:Peptidase inhibitor I9
ClCG03G003830	2.01133	2.8e-17	6.71e-16	augustus_masked-CGscf_0010-processed-gene-7.383	- && Q9SW33.1 RecName: Full=Thylakoid lumenal 17.9 kDa protein, chloroplastic; Flags: Precursor && -
ClCG06G004550	-1.4734	2.87e-17	6.87e-16	maker-CGscf_0003-augustus-gene-5.442	- && Q6NL24.1 RecName: Full=Probable enoyl-CoA hydratase 1, peroxisomal; AltName: Full=Enoyl-CoA hydratase isoform A && PF00378:Enoyl-CoA hydratase/isomerase
ClCG01G022620	-1.24158	3.1e-17	7.43e-16	maker-CGscf_0043-augustus-gene-2.645	- && Q53FA7.2 RecName: Full=Quinone oxidoreductase PIG3; AltName: Full=Tumor protein p53-inducible protein 3; AltName: Full=p53-induced gene 3 protein && PF00107:Zinc-binding dehydrogenase|PF08240:Alcohol dehydrogenase GroES-like domain
ClCG03G017750	1.61924	3.25e-17	7.77e-16	maker-CGscf_0012-augustus-gene-9.454	- && A4IF69.1 RecName: Full=NHL repeat-containing protein 2 && PF01436:NHL repeat|PF13419:Haloacid dehalogenase-like hydrolase|PF13905:Thioredoxin-like
ClCG10G005560	1.78608	3.46e-17	8.26e-16	maker-CGscf_0007-augustus-gene-10.352	- && Q8VY88.1 RecName: Full=Protein LHCP TRANSLOCATION DEFECT; AltName: Full=Protein GRANA-DEFICIENT CHLOROPLAST 1; Flags: Precursor && -
ClCG05G005930	1.46658	3.7e-17	8.82e-16	maker-CGscf_0002-snap-gene-15.630	- && Q8L7L0.1 RecName: Full=GTP-binding protein OBGC, chloroplastic; Short=AtOBGC; AltName: Full=GTP-binding protein OBG-like; Short=AtOBGL; AltName: Full=Protein CHLOROPLASTIC SAR1; Short=CPSAR1; AltName: Full=Protein EMBRYO DEFECTIVE 269; AltName: Full=Protein EMBRYO DEFECTIVE 3138; Flags: Precursor && PF09269:Domain of unknown function (DUF1967)|PF01926:50S ribosome-binding GTPase|PF01018:GTP1…
ClCG09G022850	1.18561	3.97e-17	9.46e-16	maker-CGscf_0033-snap-gene-0.527	- && Q39548.1 RecName: Full=Ent-kaur-16-ene synthase, chloroplastic; AltName: Full=Ent-kaurene synthase; AltName: Full=Ent-kaurene synthase B; Short=KSB; Flags: Precursor && PF01397:Terpene synthase, N-terminal domain|PF03936:Terpene synthase family, metal binding domain
ClCG05G025600	2.68136	4.12e-17	9.78e-16	genemark-CGscf_0004-processed-gene-0.131	- && - && PF03080:Neprosin|PF14365:Neprosin activation peptide
ClCG04G010090	1.40232	4.34e-17	1.03e-15	maker-CGscf_0059-snap-gene-0.869	- && P37107.1 RecName: Full=Signal recognition particle 54 kDa protein, chloroplastic; Short=54 chloroplast protein; Short=54CP; Short=SRP54; Short=cpSRP54; AltName: Full=FFC; Flags: Precursor && PF00448:SRP54-type protein, GTPase domain|PF02881:SRP54-type protein, helical bundle domain|PF02978:Signal peptide binding domain
ClCG04G007570	-2.11885	4.35e-17	1.03e-15	augustus_masked-CGscf_0027-processed-gene-1.400	- && - && -
ClCG01G019450	1.53193	4.42e-17	1.05e-15	augustus_masked-CGscf_0015-processed-gene-2.476	- && O23215.1 RecName: Full=Plant-specific TFIIB-related protein 1; AltName: Full=Plant-specific TFIIB-related protein; Short=AtPBRP; AltName: Full=TFIIB-related protein PBRP1 && PF00382:Transcription factor TFIIB repeat
ClCG09G005930	-2.02108	4.49e-17	1.06e-15	maker-CGscf_0001-augustus-gene-5.499	- && B8B5U8.1 RecName: Full=Probable E3 ubiquitin-protein ligase BAH1-like 1; AltName: Full=RING-type E3 ubiquitin transferase BAH1-like 1 && PF13445:RING-type zinc-finger
ClCG05G023950	-0.940272	4.78e-17	1.13e-15	maker-CGscf_0004-snap-gene-1.674	- && P56335.1 RecName: Full=Eukaryotic translation initiation factor 5A-3; Short=eIF-5A-3; AltName: Full=eIF-4D && PF01287:Eukaryotic elongation factor 5A hypusine, DNA-binding OB fold
ClCG01G009270	-6.91452	4.98e-17	1.17e-15	maker-CGscf_0064-augustus-gene-0.419	- && - && PF14299:Phloem protein 2
ClCG10G010380	-2.20501	5.26e-17	1.24e-15	maker-CGscf_0020-snap-gene-5.682	- && - && -
ClCG01G011690	1.4333	5.35e-17	1.26e-15	augustus_masked-CGscf_0011-processed-gene-6.10	- && Q94KL7.1 RecName: Full=Secoisolariciresinol dehydrogenase && PF13561:Enoyl-(Acyl carrier protein) reductase
ClCG02G004870	3.79724	5.59e-17	1.31e-15	maker-CGscf_0005s1645503e12290793-augustus-gene-9.631	- && Q8GY61.1 RecName: Full=Transcription factor bHLH63; AltName: Full=Basic helix-loop-helix protein 63; Short=AtbHLH63; Short=bHLH 63; AltName: Full=Protein CRYPTOCHROME INTERACTING BASIC-HELIX-LOOP-HELIX 1; AltName: Full=Transcription factor EN 84; AltName: Full=bHLH transcription factor bHLH063 && PF00010:Helix-loop-helix DNA-binding domain
ClCG02G006330	-2.54349	5.58e-17	1.31e-15	augustus_masked-CGscf_0005s1645503e12290793-processed-gene-8.303	- && Q2KNL5.1 RecName: Full=Cinnamyl alcohol dehydrogenase 1; Short=CAD 1; Short=ObaCAD1 && PF00107:Zinc-binding dehydrogenase|PF08240:Alcohol dehydrogenase GroES-like domain
ClCG04G009890	5.35092	5.58e-17	1.31e-15	maker-CGscf_0059-snap-gene-0.795	- && Q9LFA4.1 RecName: Full=IQ domain-containing protein IQM3; AltName: Full=IQ motif-containing protein 3 && -
ClCG06G008580	-1.71891	5.64e-17	1.32e-15	maker-CGscf_0003-augustus-gene-12.418	- && Q5N800.1 RecName: Full=Probable chlorophyll(ide) b reductase NYC1, chloroplastic; AltName: Full=Protein NON-YELLOW COLORING 1; Short=OsNYC1; Flags: Precursor && PF00106:short chain dehydrogenase
ClCG06G006870	-2.14665	5.85e-17	1.37e-15	maker-CGscf_0003-augustus-gene-8.382	- && P93824.1 RecName: Full=1-aminocyclopropane-1-carboxylate oxidase homolog 6 && PF03171:2OG-Fe(II) oxygenase superfamily|PF14226:non-haem dioxygenase in morphine synthesis N-terminal
ClCG06G017580	5.57329	6.22e-17	1.45e-15	maker-CGscf_0013-augustus-gene-8.782	- && P54153.1 RecName: Full=Peptide methionine sulfoxide reductase; AltName: Full=Fruit-ripening protein E4; AltName: Full=Peptide-methionine (S)-S-oxide reductase; Short=Peptide Met(O) reductase; AltName: Full=Protein-methionine-S-oxide reductase && PF01625:Peptide methionine sulfoxide reductase
ClCG05G004790	-1.70061	6.31e-17	1.47e-15	maker-CGscf_0002-augustus-gene-16.449	- && Q9LIK9.1 RecName: Full=ATP sulfurylase 1, chloroplastic; Short=AtPS1; Flags: Precursor && PF14306:PUA-like domain|PF01747:ATP-sulfurylase
ClCG02G019640	1.96015	6.5e-17	1.51e-15	maker-CGscf_0006-snap-gene-1.527	- && Q8W032.1 RecName: Full=Cell division control protein 6 homolog B; Short=AtCDC6b && PF03358:NADPH-dependent FMN reductase|PF17872:AAA lid domain|PF13401:AAA domain|PF09079:CDC6, C terminal winged helix domain
ClCG03G014790	6.91709	6.79e-17	1.58e-15	augustus_masked-CGscf_0012-processed-gene-6.23	- && P17407.1 RecName: Full=21 kDa protein; AltName: Full=1.2 protein; Flags: Precursor && PF04043:Plant invertase/pectin methylesterase inhibitor
ClCG01G024600	-1.5136	7.45e-17	1.73e-15	augustus_masked-CGscf_0043-processed-gene-1.404	- && - && PF04398:Protein of unknown function, DUF538
ClCG09G012520	-1.50352	7.76e-17	1.8e-15	augustus_masked-CGscf_0001-processed-gene-14.308	- && Q9SGS2.1 RecName: Full=High mobility group B protein 9; AltName: Full=Nucleosome/chromatin assembly factor group D 09; Short=Nucleosome/chromatin assembly factor group D 9; AltName: Full=Protein NUCLEAR FUSION DEFECTIVE 9 && PF00169:PH domain|PF06398:Integral peroxisomal membrane peroxin|PF01388:ARID/BRIGHT DNA binding domain|PF16910:Repeating coiled region of VPS13|PF06101:Vacuolar protein …
ClCG11G003160	1.4931	7.8e-17	1.81e-15	maker-CGscf_0021-augustus-gene-3.534	- && O22773.3 RecName: Full=Thylakoid lumenal 16.5 kDa protein, chloroplastic; Flags: Precursor && -
ClCG05G005400	-1.53269	8.13e-17	1.88e-15	maker-CGscf_0002-snap-gene-15.610	- && P13917.2 RecName: Full=Basic 7S globulin; AltName: Full=SBg7S; Short=Bg; Contains: RecName: Full=Basic 7S globulin high kDa subunit; Contains: RecName: Full=Basic 7S globulin low kDa subunit; Flags: Precursor && PF14541:Xylanase inhibitor C-terminal|PF14543:Xylanase inhibitor N-terminal
ClCG04G000530	2.89048	8.28e-17	1.91e-15	snap_masked-CGscf_0044-processed-gene-1.524	- && - && -
ClCG04G012470	1.83127	8.53e-17	1.97e-15	maker-CGscf_0069-snap-gene-0.638	- && B3H5A8.1 RecName: Full=Protein REVEILLE 7; AltName: Full=Early-phytochrome-responsive 1; AltName: Full=MYB-related transcription factor EPR1 && PF00249:Myb-like DNA-binding domain
ClCG11G006280	1.74649	8.65e-17	1.99e-15	augustus_masked-CGscf_0005s1e1644131-processed-gene-0.701	- && O04203.1 RecName: Full=Nematode resistance protein-like HSPRO2; AltName: Full=AKINbetagamma-interacting protein 2; AltName: Full=Ortholog of sugar beet HS1 PRO-1 protein 2; AltName: Full=Protein Hs1pro-2 && PF07231:Hs1pro-1 N-terminus|PF07014:Hs1pro-1 protein C-terminus
ClCG05G022200	1.43756	9.06e-17	2.09e-15	maker-CGscf_0004-augustus-gene-3.472	- && Q9ZU35.1 RecName: Full=ABC transporter G family member 7; Short=ABC transporter ABCG.7; Short=AtABCG7; AltName: Full=White-brown complex homolog protein 7; Short=AtWBC7 && PF00005:ABC transporter|PF01061:ABC-2 type transporter
ClCG11G012720	2.1123	9.65e-17	2.22e-15	maker-CGscf_0014-augustus-gene-6.438	- && Q0JC10.1 RecName: Full=S-adenosylmethionine decarboxylase proenzyme; Short=AdoMetDC; Short=SAMDC; Contains: RecName: Full=S-adenosylmethionine decarboxylase alpha chain; Contains: RecName: Full=S-adenosylmethionine decarboxylase beta chain; Flags: Precursor && PF08132:S-adenosyl-l-methionine decarboxylase leader peptide|PF01536:Adenosylmethionine decarboxylase
ClCG08G013690	-3.28318	9.69e-17	2.23e-15	maker-CGscf_0017-augustus-gene-3.566	- && Q9SAH7.1 RecName: Full=Probable WRKY transcription factor 40; AltName: Full=WRKY DNA-binding protein 40 && PF03106:WRKY DNA -binding domain
ClCG09G002920	-2.82963	1e-16	2.3e-15	maker-CGscf_0001-snap-gene-2.568	- && P29602.3 RecName: Full=Cucumber peeling cupredoxin; Short=CPC; AltName: Full=Stellacyanin && PF02298:Plastocyanin-like domain
ClCG10G014750	-3.3136	1e-16	2.3e-15	augustus_masked-CGscf_0009-processed-gene-6.314	- && Q9FLD5.1 RecName: Full=AAA-ATPase ASD, mitochondrial; AltName: Full=AAA-ATPase 1; AltName: Full=Protein ATPASE-IN-SEED-DEVELOPMENT && PF14363:Domain associated at C-terminal with AAA|PF00004:ATPase family associated with various cellular activities (AAA)
ClCG11G014180	-4.10638	1e-16	2.3e-15	genemark-CGscf_0014-processed-gene-4.176	- && F8WKW1.1 RecName: Full=7-deoxyloganetin glucosyltransferase; AltName: Full=Genipin glucosyltransferase; AltName: Full=UDP-glucose glucosyltransferase 2; Short=GjUGT2; AltName: Full=UDP-glycosyltransferase 85A24 && PF00201:UDP-glucoronosyl and UDP-glucosyl transferase
ClCG06G001950	1.94252	1.07e-16	2.45e-15	maker-CGscf_0003-augustus-gene-2.367	- && Q8LJW3.1 RecName: Full=ACT domain-containing protein ACR4; AltName: Full=Protein ACT DOMAIN REPEATS 4 && PF01842:ACT domain
ClCG05G025190	-1.36308	1.08e-16	2.46e-15	maker-CGscf_0004-augustus-gene-0.490	- && Q9LRA7.1 RecName: Full=Probable alpha,alpha-trehalose-phosphate synthase [UDP-forming] 9; AltName: Full=Trehalose-6-phosphate synthase 9; Short=AtTPS9 && PF02358:Trehalose-phosphatase|PF00982:Glycosyltransferase family 20
ClCG06G010380	2.24451	1.08e-16	2.46e-15	maker-CGscf_0013-augustus-gene-0.329	- && Q0JJS8.3 RecName: Full=Fe-S cluster assembly factor HCF101, chloroplastic; AltName: Full=Protein HIGH CHLOROPHYLL FLUORESCENCE 101 homolog; Flags: Precursor && PF10609:NUBPL iron-transfer P-loop NTPase|PF01883:Iron-sulfur cluster assembly protein|PF06155:Protein of unknown function (DUF971)
ClCG05G025160	5.87615	1.09e-16	2.49e-15	augustus_masked-CGscf_0004-processed-gene-0.436	- && - && -
ClCG03G013160	-2.90785	1.17e-16	2.67e-15	genemark-CGscf_0012-processed-gene-3.171	- && - && PF01107:Viral movement protein (MP)
ClCG05G024450	1.68111	1.18e-16	2.68e-15	maker-CGscf_0004-augustus-gene-1.533	- && Q8LC03.2 RecName: Full=Homeobox-leucine zipper protein ATHB-13; AltName: Full=HD-ZIP protein ATHB-13; AltName: Full=Homeodomain transcription factor ATHB-13 && -
ClCG09G019070	1.69924	1.18e-16	2.68e-15	maker-CGscf_0033-augustus-gene-3.588	- && Q9LK94.1 RecName: Full=Monodehydroascorbate reductase 4, peroxisomal; Short=AtMDAR4 && PF07992:Pyridine nucleotide-disulphide oxidoreductase
ClCG10G018990	-1.10039	1.23e-16	2.78e-15	maker-CGscf_0009-snap-gene-1.572	- && O80990.2 RecName: Full=Protein CIA1; AltName: Full=Cytosolic iron-sulfur protein assembly 1; AltName: Full=Protein EMBRYO DEFECTIVE 1345 && PF00400:WD domain, G-beta repeat
ClCG05G020170	-1.61474	1.27e-16	2.86e-15	maker-CGscf_0004-augustus-gene-4.624	- && P43297.1 RecName: Full=Cysteine proteinase RD21A; AltName: Full=Protein RESPONSIVE TO DEHYDRATION 21; Short=RD21; Flags: Precursor && PF00396:Granulin|PF08246:Cathepsin propeptide inhibitor domain (I29)|PF00112:Papain family cysteine protease
ClCG02G007140	2.2173	1.29e-16	2.92e-15	maker-CGscf_0005s1645503e12290793-augustus-gene-7.439	- && Q6VAF9.1 RecName: Full=Tubulin alpha-4 chain; AltName: Full=Alpha-4-tubulin && PF03953:Tubulin C-terminal domain|PF00091:Tubulin/FtsZ family, GTPase domain
ClCG01G023640	3.68668	1.31e-16	2.97e-15	maker-CGscf_0043-augustus-gene-2.608	- && Q9LI74.1 RecName: Full=Protein CHUP1, chloroplastic; AltName: Full=Protein CHLOROPLAST UNUSUAL POSITIONING 1 && -
ClCG02G006630	3.86797	1.35e-16	3.04e-15	maker-CGscf_0005s1645503e12290793-snap-gene-7.509	- && - && PF02704:Gibberellin regulated protein
ClCG08G017200	2.11816	1.45e-16	3.26e-15	genemark-CGscf_0017-processed-gene-0.68	- && - && -
ClCG04G006370	2.97591	1.46e-16	3.28e-15	maker-CGscf_0027-snap-gene-3.665	- && Q43019.1 RecName: Full=Non-specific lipid-transfer protein 3; Short=LTP 3; Flags: Precursor && PF00234:Protease inhibitor/seed storage/LTP family
ClCG04G009370	3.33744	1.47e-16	3.29e-15	genemark-CGscf_0027-processed-gene-0.13	- && - && PF13301:Protein of unknown function (DUF4079)
ClCG05G019440	5.45539	1.48e-16	3.32e-15	augustus_masked-CGscf_0004-processed-gene-5.417	- && Q9FJV5.1 RecName: Full=Probable transcription factor KAN4; AltName: Full=Protein ABERRANT TESTA SHAPE; AltName: Full=Protein KANADI 4 && PF00249:Myb-like DNA-binding domain
ClCG01G001770	2.49379	1.61e-16	3.61e-15	maker-CGscf_0024-snap-gene-3.1130	- && Q9XED8.1 RecName: Full=Auxin response factor 9 && PF02362:B3 DNA binding domain|PF02309:AUX/IAA family|PF06507:Auxin response factor|PF13639:Ring finger domain
ClCG00G005840	3.15768	1.69e-16	3.79e-15	genemark-CGscf_0708-processed-gene-0.1	- && Q9ZPJ8.1 RecName: Full=Ammonium transporter 1 member 2; Short=AtAMT1;2 && PF00909:Ammonium Transporter Family
ClCG01G022020	2.01151	1.7e-16	3.8e-15	snap_masked-CGscf_0015-processed-gene-0.262	- && - && PF04520:Senescence regulator
ClCG07G004370	-2.70181	1.74e-16	3.88e-15	augustus_masked-CGscf_0049-processed-gene-1.569	- && Q9SRM0.1 RecName: Full=RING-H2 finger protein ATL66; AltName: Full=RING-type E3 ubiquitin transferase ATL66 && PF13639:Ring finger domain
ClCG03G006630	-1.31791	1.75e-16	3.9e-15	maker-CGscf_0010-augustus-gene-4.335	- && Q9C757.1 RecName: Full=Probable inositol transporter 2 && PF00083:Sugar (and other) transporter
ClCG05G004210	1.73171	1.85e-16	4.12e-15	maker-CGscf_0002-augustus-gene-17.625	- && Q9LW57.1 RecName: Full=Probable plastid-lipid-associated protein 6, chloroplastic; AltName: Full=Fibrillin-4; AltName: Full=Fibrillin-6; AltName: Full=Harpin-binding protein 1; Short=HrBP1; AltName: Full=Plastoglobulin 30.45; Short=AtPGL30.4; Flags: Precursor && PF04755:PAP_fibrillin
ClCG01G016810	-2.95448	1.88e-16	4.19e-15	maker-CGscf_0015-augustus-gene-4.503	- && P22335.1 RecName: Full=Heat shock factor protein HSF24; AltName: Full=Heat shock transcription factor 24; Short=HSTF 24; AltName: Full=Heat stress transcription factor && PF00447:HSF-type DNA-binding
ClCG07G016530	2.37664	1.95e-16	4.34e-15	augustus_masked-CGscf_0034-processed-gene-1.360	- && - && -
ClCG06G006520	-3.24147	1.97e-16	4.37e-15	genemark-CGscf_0003-processed-gene-7.126	- && Q3L181.1 RecName: Full=Perakine reductase && PF00248:Aldo/keto reductase family
ClCG01G008880	2.69376	1.98e-16	4.39e-15	maker-CGscf_0019-augustus-gene-0.357	- && Q9FI13.1 RecName: Full=Probable ribose-5-phosphate isomerase 4, chloroplastic; AltName: Full=Phosphoriboisomerase 4; Flags: Precursor && PF06026:Ribose 5-phosphate isomerase A (phosphoriboisomerase A)
ClCG06G002860	-3.77165	2.02e-16	4.47e-15	maker-CGscf_0003-snap-gene-3.441	- && - && PF01417:ENTH domain
ClCG05G013250	-2.69858	2.04e-16	4.5e-15	maker-CGscf_0002-augustus-gene-2.334	- && Q9FKS8.1 RecName: Full=Lysine histidine transporter 1 && PF01490:Transmembrane amino acid transporter protein
ClCG08G016750	3.00056	2.11e-16	4.67e-15	maker-CGscf_0017-snap-gene-1.638	- && O48651.1 RecName: Full=Squalene monooxygenase; AltName: Full=Squalene epoxidase; Short=SE && PF01494:FAD binding domain|PF08491:Squalene epoxidase
ClCG01G003290	-2.12546	2.18e-16	4.81e-15	maker-CGscf_0024-augustus-gene-1.450	- && A7VLV1.1 RecName: Full=Protein STAY-GREEN, chloroplastic; AltName: Full=Protein STAYGREEN; Flags: Precursor [Pisum sativum] && PF12638:Staygreen protein
ClCG02G018730	-1.33432	2.23e-16	4.92e-15	maker-CGscf_0006-snap-gene-1.617	- && Q9SAK4.2 RecName: Full=Succinate-semialdehyde dehydrogenase, mitochondrial; Short=At-SSADH1; AltName: Full=Aldehyde dehydrogenase family 5 member F1; AltName: Full=NAD(+)-dependent succinic semialdehyde dehydrogenase; Flags: Precursor && PF00171:Aldehyde dehydrogenase family
ClCG01G014340	3.34391	2.27e-16	4.99e-15	genemark-CGscf_0015-processed-gene-6.269	- && Q9LV11.1 RecName: Full=ATPase 11, plasma membrane-type; AltName: Full=Proton pump 11 && PF00690:Cation transporter/ATPase, N-terminus|PF00702:haloacid dehalogenase-like hydrolase|PF00122:E1-E2 ATPase
ClCG08G010130	1.89133	2.4e-16	5.27e-15	maker-CGscf_0017-snap-gene-6.911	- && Q9CAG8.1 RecName: Full=F-box/kelch-repeat protein At1g67480 && PF00646:F-box domain|PF01344:Kelch motif
ClCG10G001630	2.26355	2.5e-16	5.48e-15	maker-CGscf_0030-augustus-gene-1.482	- && Q93XM7.1 RecName: Full=Mitochondrial carnitine/acylcarnitine carrier-like protein; AltName: Full=Carnitine/acylcarnitine translocase-like protein; Short=CAC-like protein; AltName: Full=Protein A BOUT DE SOUFFLE && PF00153:Mitochondrial carrier protein
ClCG02G014780	2.9329	2.52e-16	5.53e-15	augustus_masked-CGscf_0006-processed-gene-6.273	- && - && PF04398:Protein of unknown function, DUF538
ClCG09G019050	1.97733	2.64e-16	5.77e-15	augustus_masked-CGscf_0033-processed-gene-3.475	- && P24929.1 RecName: Full=50S ribosomal protein L12, chloroplastic; AltName: Full=CL12; Flags: Precursor && PF16320:Ribosomal protein L7/L12 dimerisation domain|PF00542:Ribosomal protein L7/L12 C-terminal domain
ClCG02G023430	2.84958	2.66e-16	5.82e-15	augustus_masked-CGscf_0038-processed-gene-1.316	- && Q00874.2 RecName: Full=DNA-damage-repair/toleration protein DRT100; Flags: Precursor && PF08263:Leucine rich repeat N-terminal domain|PF13855:Leucine rich repeat
ClCG07G015670	3.55956	2.8e-16	6.11e-15	genemark-CGscf_0034-processed-gene-1.92	- && Q9LX29.1 RecName: Full=Serine/threonine-protein kinase-like protein ACR4; AltName: Full=Protein CRINKLY 4; Short=AtCR4; Flags: Precursor && PF00069:Protein kinase domain
ClCG01G003760	2.52204	2.93e-16	6.39e-15	maker-CGscf_0024-augustus-gene-0.465	- && I1K0K6.1 RecName: Full=Elongation factor G-2, chloroplastic; Short=cEF-G 2; Flags: Precursor && PF03144:Elongation factor Tu domain 2|PF00679:Elongation factor G C-terminus|PF14492:Elongation Factor G, domain II|PF00009:Elongation factor Tu GTP binding domain|PF03764:Elongation factor G, domain IV
ClCG04G003530	-2.16398	3.01e-16	6.56e-15	maker-CGscf_0090-augustus-gene-0.111	- && Q5NDL0.1 RecName: Full=EGF domain-specific O-linked N-acetylglucosamine transferase; AltName: Full=Extracellular O-linked N-acetylglucosamine transferase; Flags: Precursor && PF04577:Protein of unknown function (DUF563)
ClCG07G001590	2.04362	3.09e-16	6.72e-15	maker-CGscf_0042-augustus-gene-1.443	- && - && PF12552:Protein of unknown function (DUF3741)|PF14309:Domain of unknown function (DUF4378)
ClCG03G000090	-2.06646	3.11e-16	6.77e-15	maker-CGscf_0066-augustus-gene-0.559	- && Q9NV88.2 RecName: Full=Integrator complex subunit 9; Short=Int9; AltName: Full=Protein related to CPSF subunits of 74 kDa; Short=RC-74 && PF00481:Protein phosphatase 2C|PF10996:Beta-Casp domain|PF16661:Metallo-beta-lactamase superfamily domain
ClCG05G000150	-5.61723	3.28e-16	7.11e-15	maker-CGscf_0002-augustus-gene-20.551	- && Q96316.1 RecName: Full=Uclacyanin-3; Short=Uclacyanin-III; AltName: Full=Blue copper-binding protein III; Short=BCB III; AltName: Full=Phytocyanin 3; Flags: Precursor && PF02298:Plastocyanin-like domain
ClCG09G013550	-1.83703	3.38e-16	7.33e-15	maker-CGscf_0001-augustus-gene-20.311	- && P53492.1 RecName: Full=Actin-7; AltName: Full=Actin-2 && PF00022:Actin
ClCG09G006660	-2.02846	3.39e-16	7.35e-15	maker-CGscf_0001-augustus-gene-5.527	- && Q9LYC1.1 RecName: Full=Gibberellin receptor GID1B; AltName: Full=AtCXE14; AltName: Full=Carboxylesterase 14; AltName: Full=GID1-like protein 2; AltName: Full=Protein GA INSENSITIVE DWARF 1B; Short=AtGID1B && PF07859:alpha/beta hydrolase fold
ClCG10G019580	1.90503	3.44e-16	7.45e-15	maker-CGscf_0009-snap-gene-1.545	- && Q9LZM4.1 RecName: Full=Wall-associated receptor kinase-like 20; Flags: Precursor && PF00254:FKBP-type peptidyl-prolyl cis-trans isomerase|PF07714:Protein tyrosine kinase|PF13947:Wall-associated receptor kinase galacturonan-binding
ClCG04G000090	2.62513	3.68e-16	7.96e-15	maker-CGscf_0067-augustus-gene-0.423	- && Q9FNB0.1 RecName: Full=Magnesium-chelatase subunit ChlH, chloroplastic; Short=Mg-chelatase subunit H; AltName: Full=ABA-binding protein; AltName: Full=Mg-protoporphyrin IX chelatase subunit ChlH; AltName: Full=Protein CONDITIONAL CHLORINA; AltName: Full=Protein GENOMES UNCOUPLED 5; AltName: Full=Protein RAPID TRANSPIRATION IN DETACHED LEAVES 1; Flags: Precursor && PF11965:Domain of unknown f…
ClCG04G005510	3.83299	3.78e-16	8.16e-15	maker-CGscf_0056-snap-gene-0.777	- && Q8LFN2.1 RecName: Full=Probable inactive leucine-rich repeat receptor-like protein kinase At3g03770; Flags: Precursor && PF13855:Leucine rich repeat|PF07714:Protein tyrosine kinase
ClCG01G025710	1.4962	3.93e-16	8.47e-15	augustus_masked-CGscf_0043-processed-gene-0.448	- && - && -
ClCG01G016700	3.63242	3.94e-16	8.48e-15	maker-CGscf_0015-augustus-gene-4.508	- && - && PF14389:Leucine-zipper of ternary complex factor MIP1|PF04784:Protein of unknown function, DUF547
ClCG11G015410	-2.04696	4.01e-16	8.63e-15	maker-CGscf_0014-augustus-gene-3.507	- && Q9Y7K5.2 RecName: Full=Uncharacterized WD repeat-containing protein C2A9.03 && -
ClCG01G017330	-2.24232	4.02e-16	8.65e-15	maker-CGscf_0015-augustus-gene-4.519	- && Q8VZJ7.1 RecName: Full=Probable prolyl 4-hydroxylase 9; Short=AtP4H9 && PF13640:2OG-Fe(II) oxygenase superfamily
ClCG04G008290	-1.12521	4.04e-16	8.67e-15	augustus_masked-CGscf_0027-processed-gene-1.417	- && - && -
ClCG05G001950	1.68432	4.18e-16	8.96e-15	genemark-CGscf_0002-processed-gene-19.126	- && Q9LE33.1 RecName: Full=Glyoxylate/hydroxypyruvate reductase HPR3; AltName: Full=NAD(P)H-dependent hydroxypyruvate reductase 3; Short=AtHPR3; Short=HPR 3 && PF00389:D-isomer specific 2-hydroxyacid dehydrogenase, catalytic domain|PF02826:D-isomer specific 2-hydroxyacid dehydrogenase, NAD binding domain
ClCG05G015730	1.90861	4.32e-16	9.25e-15	maker-CGscf_0004-snap-gene-9.419	- && Q9FUJ1.1 RecName: Full=Cytokinin dehydrogenase 7; AltName: Full=Cytokinin oxidase 7; Short=AtCKX5; Short=AtCKX7; Short=CKO7 && PF09265:Cytokinin dehydrogenase 1, FAD and cytokinin binding|PF01565:FAD binding domain
ClCG05G003300	-1.70429	4.33e-16	9.27e-15	maker-CGscf_0002-snap-gene-17.725	- && Q9LMC8.1 RecName: Full=Probable myosin-binding protein 5 && PF04576:Zein-binding
ClCG06G015390	1.8516	4.44e-16	9.48e-15	maker-CGscf_0013-augustus-gene-6.520	- && Q8W486.1 RecName: Full=Uncharacterized protein At1g04910 && PF10250:GDP-fucose protein O-fucosyltransferase
ClCG10G000890	2.2927	4.71e-16	1.01e-14	augustus_masked-CGscf_0030-processed-gene-0.43	- && Q8GX29.1 RecName: Full=F-box/kelch-repeat protein SKIP25; AltName: Full=SKP1-interacting partner 25 && PF13964:Kelch motif
ClCG10G002450	2.46483	5.16e-16	1.1e-14	augustus_masked-CGscf_0030-processed-gene-2.323	- && O80341.1 RecName: Full=Ethylene-responsive transcription factor 5; Short=AtERF5; AltName: Full=Ethylene-responsive element-binding factor 5; Short=EREBP-5 && PF00847:AP2 domain
ClCG01G002360	-2.27924	5.37e-16	1.14e-14	maker-CGscf_0024-snap-gene-2.519	- && O03982.1 RecName: Full=Heavy metal-associated isoprenylated plant protein 39; Short=AtHIP39; Flags: Precursor && PF00403:Heavy-metal-associated domain
ClCG01G022100	3.39766	5.43e-16	1.15e-14	maker-CGscf_0015-augustus-gene-0.541	- && Q9LZ31.1 RecName: Full=Cytochrome P450 77A4; AltName: Full=Fatty acid epoxidase && PF00067:Cytochrome P450
ClCG01G012840	-1.20838	5.71e-16	1.21e-14	maker-CGscf_0029-augustus-gene-1.417	- && Q67Y83.2 RecName: Full=Serine carboxypeptidase-like 51; Flags: Precursor && PF00450:Serine carboxypeptidase
ClCG04G007790	-5.48319	5.97e-16	1.27e-14	augustus_masked-CGscf_0027-processed-gene-1.445	- && - && -
ClCG02G022240	2.60463	6.02e-16	1.28e-14	augustus_masked-CGscf_0038-processed-gene-2.562	- && - && PF11250:Fantastic Four meristem regulator
ClCG02G002910	2.9303	6.14e-16	1.3e-14	maker-CGscf_0052-augustus-gene-0.430	- && Q9SU13.1 RecName: Full=Fasciclin-like arabinogalactan protein 2; Flags: Precursor && PF02469:Fasciclin domain
ClCG03G007500	1.71578	6.27e-16	1.33e-14	maker-CGscf_0010-snap-gene-3.488	- && Q8LPK5.1 RecName: Full=Cellulose synthase A catalytic subunit 8 [UDP-forming]; Short=AtCesA8; AltName: Full=Protein IRREGULAR XYLEM 1; Short=AtIRX1; AltName: Full=Protein LEAF WILTING 2 && PF03552:Cellulose synthase|PF14569:Zinc-binding RING-finger
ClCG07G001020	-1.18536	6.31e-16	1.33e-14	augustus_masked-CGscf_0042-processed-gene-2.431	- && Q8SAG3.1 RecName: Full=Actin-depolymerizing factor; Short=ADF && PF00241:Cofilin/tropomyosin-type actin-binding protein
ClCG01G010260	2.21213	7.22e-16	1.52e-14	maker-CGscf_0011-augustus-gene-2.379	- && - && PF02298:Plastocyanin-like domain
ClCG01G003810	4.99924	7.83e-16	1.65e-14	maker-CGscf_0024-augustus-gene-0.434	- && O22152.1 RecName: Full=Axial regulator YABBY 1; AltName: Full=Fl-54; AltName: Full=Protein ABNORMAL FLORAL ORGANS; AltName: Full=Protein FILAMENTOUS FLOWER; AltName: Full=Protein antherless && PF04690:YABBY protein
ClCG05G002320	3.72883	7.88e-16	1.66e-14	maker-CGscf_0002-augustus-gene-18.507	- && C0LGF4.1 RecName: Full=LRR receptor-like serine/threonine-protein kinase FEI 1; Flags: Precursor && PF07714:Protein tyrosine kinase|PF13855:Leucine rich repeat|PF08263:Leucine rich repeat N-terminal domain
ClCG02G019410	2.45881	8.02e-16	1.69e-14	maker-CGscf_0006-augustus-gene-1.486	- && Q8RX71.1 RecName: Full=BAG family molecular chaperone regulator 4; AltName: Full=Bcl-2-associated athanogene 4 && PF00240:Ubiquitin family|PF02179:BAG domain
ClCG08G016270	-1.9588	8.11e-16	1.7e-14	maker-CGscf_0017-snap-gene-1.607	- && Q1MX30.1 RecName: Full=Receptor kinase-like protein Xa21; Contains: RecName: Full=Receptor kinase-like protein Xa21, processed; Flags: Precursor && PF08263:Leucine rich repeat N-terminal domain|PF07714:Protein tyrosine kinase|PF00069:Protein kinase domain|PF13855:Leucine rich repeat
ClCG11G013130	-2.40558	8.17e-16	1.71e-14	maker-CGscf_0014-snap-gene-5.644	- && Q94BZ1.1 RecName: Full=Protein ZINC INDUCED FACILITATOR-LIKE 1; AltName: Full=Protein ZIF-LIKE 1 && PF07690:Major Facilitator Superfamily
ClCG05G018440	-4.07976	8.45e-16	1.77e-14	augustus_masked-CGscf_0004-processed-gene-6.452	- && - && -
ClCG09G003050	2.50081	8.85e-16	1.85e-14	genemark-CGscf_0001-processed-gene-2.64	- && F4JKH6.1 RecName: Full=Protein TSS; AltName: Full=TPR-domain suppressor of STIMPY && PF13424:Tetratricopeptide repeat|PF15044:Mitochondrial function, CLU-N-term|PF12807:Translation initiation factor eIF3 subunit 135
ClCG09G020230	1.57871	9.06e-16	1.89e-14	maker-CGscf_0033-snap-gene-2.577	- && P82538.1 RecName: Full=PsbP-like protein 1, chloroplastic; AltName: Full=OEC23-like protein 4; AltName: Full=PsbP-related thylakoid lumenal protein 2; Flags: Precursor && PF01789:PsbP
ClCG11G010530	1.49159	9.06e-16	1.89e-14	augustus_masked-CGscf_0028-processed-gene-1.239	- && - && -
ClCG09G011130	4.19099	9.84e-16	2.05e-14	augustus_masked-CGscf_0001-processed-gene-10.427	- && Q9FJ76.1 RecName: Full=Probable long-chain-alcohol O-fatty-acyltransferase 5; AltName: Full=Wax synthase 5 && PF13813:Membrane bound O-acyl transferase family
ClCG09G005050	-2.36527	9.87e-16	2.06e-14	maker-CGscf_0001-snap-gene-4.650	- && Q8GXW1.2 RecName: Full=DELLA protein RGL2; AltName: Full=GRAS family protein 15; Short=AtGRAS-15; AltName: Full=RGA-like protein 2; AltName: Full=Scarecrow-like protein 19; Short=AtSCL19 && PF03514:GRAS domain family
ClCG03G008930	1.68674	1.01e-15	2.1e-14	maker-CGscf_0010-augustus-gene-0.322	- && Q9LX20.1 RecName: Full=Aspartic proteinase-like protein 1; Flags: Precursor && PF14541:Xylanase inhibitor C-terminal|PF14543:Xylanase inhibitor N-terminal
ClCG10G022780	-1.63646	1.04e-15	2.15e-14	maker-CGscf_0061-snap-gene-0.1100	- && P93026.2 RecName: Full=Vacuolar-sorting receptor 1; Short=AtVSR1; AltName: Full=BP80-like protein b; Short=AtBP80b; AltName: Full=Epidermal growth factor receptor-like protein 1; Short=AtELP; Short=AtELP1; AltName: Full=Spot 3 protein; Flags: Precursor && PF02225:PA domain
ClCG11G017030	-2.58058	1.04e-15	2.16e-14	maker-CGscf_0014-snap-gene-2.512	- && H2DH21.1 RecName: Full=Cytochrome P450 CYP72A219; AltName: Full=Cytochrome P450 CYP72A129 [Panax ginseng] && PF00067:Cytochrome P450
ClCG01G019490	2.127	1.09e-15	2.26e-14	maker-CGscf_0015-snap-gene-2.672	- && Q9FL03.1 RecName: Full=Scarecrow-like protein 4; Short=AtSCL4; AltName: Full=GRAS family protein 32; Short=AtGRAS-32 && PF03514:GRAS domain family
ClCG02G024430	1.71217	1.17e-15	2.42e-14	maker-CGscf_0038-snap-gene-0.656	- && - && PF01029:NusB family
ClCG07G016710	-3.08548	1.21e-15	2.51e-14	maker-CGscf_0034-snap-gene-0.579	- && Q9SEE4.1 RecName: Full=Pirin-like protein && PF02678:Pirin|PF05726:Pirin C-terminal cupin domain
ClCG01G002620	1.99497	1.22e-15	2.53e-14	maker-CGscf_0024-snap-gene-2.510	- && Q8W469.1 RecName: Full=Signal peptide peptidase-like 2; Short=AtSPPL2; Flags: Precursor && PF02225:PA domain|PF04258:Signal peptide peptidase
ClCG02G022710	1.77385	1.25e-15	2.57e-14	maker-CGscf_0038-snap-gene-1.562	- && A4IGU3.1 RecName: Full=Protein N-lysine methyltransferase METTL21A; AltName: Full=Methyltransferase-like protein 21A && PF10294:Lysine methyltransferase
ClCG02G014590	-1.88514	1.28e-15	2.63e-14	maker-CGscf_0006-augustus-gene-6.368	- && Q6I544.1 RecName: Full=Germin-like protein 5-1; Flags: Precursor && PF00190:Cupin
ClCG11G006270	3.57936	1.29e-15	2.66e-14	maker-CGscf_0005s1e1644131-snap-gene-0.852	- && Q9FEL8.1 RecName: Full=Auxin transporter-like protein 1; AltName: Full=AUX1-like protein 1; AltName: Full=MtLAX1 && PF01490:Transmembrane amino acid transporter protein
ClCG10G015920	-1.76771	1.3e-15	2.68e-14	maker-CGscf_0009-augustus-gene-5.447	- && - && -
ClCG03G006860	-2.86187	1.32e-15	2.71e-14	augustus_masked-CGscf_0010-processed-gene-4.207	- && Q9XG83.1 RecName: Full=Gibberellin 2-beta-dioxygenase; AltName: Full=GA 2-oxidase; AltName: Full=Gibberellin 2-beta-hydroxylase; AltName: Full=Gibberellin 2-oxidase && PF14226:non-haem dioxygenase in morphine synthesis N-terminal|PF03171:2OG-Fe(II) oxygenase superfamily
ClCG03G017430	-5.42456	1.33e-15	2.74e-14	maker-CGscf_0012-snap-gene-9.526	- && C0SVV6.1 RecName: Full=Calmodulin-binding protein 60 A && PF07887:Calmodulin binding protein-like
ClCG02G011760	3.62628	1.35e-15	2.77e-14	maker-CGscf_0006-augustus-gene-10.358	- && P50699.2 RecName: Full=Thaumatin-like protein; Flags: Precursor && PF00314:Thaumatin family
ClCG05G011890	-1.30661	1.36e-15	2.78e-14	maker-CGscf_0002-augustus-gene-6.304	- && Q9LK34.1 RecName: Full=Uridine kinase-like protein 2, chloroplastic; Includes: RecName: Full=Uridine kinase; Short=UK; Includes: RecName: Full=Putative uracil phosphoribosyltransferase; Short=UPRTase; AltName: Full=UMP pyrophosphorylase; Flags: Precursor && PF14681:Uracil phosphoribosyltransferase|PF00485:Phosphoribulokinase / Uridine kinase family
ClCG02G018990	2.24568	1.43e-15	2.92e-14	augustus_masked-CGscf_0006-processed-gene-1.362	- && Q9LVM0.1 RecName: Full=Probable inactive receptor kinase At5g58300; Flags: Precursor && PF00069:Protein kinase domain|PF13855:Leucine rich repeat|PF08263:Leucine rich repeat N-terminal domain
ClCG04G010650	3.82215	1.45e-15	2.95e-14	genemark-CGscf_0059-processed-gene-0.248	- && Q43594.2 RecName: Full=Tubulin beta-1 chain; AltName: Full=Beta-1-tubulin && PF00091:Tubulin/FtsZ family, GTPase domain|PF03953:Tubulin C-terminal domain
ClCG01G008430	-2.06661	1.48e-15	3.02e-14	maker-CGscf_0019-augustus-gene-1.316	- && Q9C8D4.1 RecName: Full=Butyrate--CoA ligase AAE11, peroxisomal; AltName: Full=Acyl-activating enzyme 11; AltName: Full=Butyryl-CoA synthetase && PF00501:AMP-binding enzyme|PF13193:AMP-binding enzyme C-terminal domain
ClCG05G007700	5.20362	1.5e-15	3.05e-14	maker-CGscf_0002-augustus-gene-12.473	- && - && PF14309:Domain of unknown function (DUF4378)|PF14383:DUF761-associated sequence motif
ClCG07G002620	-1.70906	1.63e-15	3.33e-14	maker-CGscf_0042-augustus-gene-0.528	- && Q93WV5.1 RecName: Full=Probable WRKY transcription factor 69; AltName: Full=WRKY DNA-binding protein 69 && PF03106:WRKY DNA -binding domain
ClCG10G007370	-1.93268	1.65e-15	3.36e-14	genemark-CGscf_0007-processed-gene-6.217	- && Q96282.1 RecName: Full=Chloride channel protein CLC-c; Short=AtCLC-c; AltName: Full=CBS domain-containing protein CBSCLC4 && PF00654:Voltage gated chloride channel
ClCG02G024240	-3.18987	1.69e-15	3.44e-14	augustus_masked-CGscf_0038-processed-gene-0.14	- && - && PF03168:Late embryogenesis abundant protein
ClCG05G020410	-1.45743	1.71e-15	3.46e-14	maker-CGscf_0004-augustus-gene-4.617	- && Q9STX2.1 RecName: Full=3-oxo-Delta(4,5)-steroid 5-beta-reductase; AltName: Full=Delta(4)-3-oxosteroid 5-beta-reductase; AltName: Full=Delta-4,5-steroid 5-beta-reductase; Short=At5beta-StR; AltName: Full=Progesterone 5-beta-reductase; Short=5beta-POR; AltName: Full=Protein VEIN PATTERNING 1 && PF01370:NAD dependent epimerase/dehydratase family
ClCG07G000290	3.37245	1.71e-15	3.46e-14	maker-CGscf_0042-augustus-gene-2.549	- && P80728.1 RecName: Full=Mavicyanin && PF02298:Plastocyanin-like domain
ClCG08G007550	1.77971	1.73e-15	3.51e-14	augustus_masked-CGscf_0026-processed-gene-2.334	- && Q93YR9.1 RecName: Full=Auxin response factor 16 && PF06507:Auxin response factor|PF02362:B3 DNA binding domain
ClCG01G007380	-5.29221	1.81e-15	3.65e-14	genemark-CGscf_0019-processed-gene-3.236	- && - && -
ClCG01G021580	2.19092	1.81e-15	3.67e-14	maker-CGscf_0015-augustus-gene-0.625	- && Q9FZ45.1 RecName: Full=Uncharacterized membrane protein At1g16860 && -
ClCG05G004070	1.72641	1.85e-15	3.74e-14	genemark-CGscf_0002-processed-gene-17.41	- && F4IVU1.1 RecName: Full=Actin-related protein 2/3 complex subunit 2B; AltName: Full=Actin-related protein C2B; AltName: Full=Arp2/3 complex 34 kDa subunit; Short=p34-ARC && PF04045:Arp2/3 complex, 34 kD subunit p34-Arc
ClCG10G007520	-1.64633	1.92e-15	3.87e-14	maker-CGscf_0007-augustus-gene-6.299	- && Q9LTB2.1 RecName: Full=Methionine S-methyltransferase; AltName: Full=AdoMet:Met S-methyltransferase && PF00155:Aminotransferase class I and II
ClCG07G005230	-2.26017	2.02e-15	4.07e-14	maker-CGscf_0018-augustus-gene-1.382	- && Q93WU8.2 RecName: Full=Probable WRKY transcription factor 54; AltName: Full=WRKY DNA-binding protein 54 && PF03106:WRKY DNA -binding domain
ClCG05G021090	-2.47263	2.05e-15	4.13e-14	maker-CGscf_0004-augustus-gene-4.543	- && Q7XA06.1 RecName: Full=Synaptotagmin-3; AltName: Full=NTMC2T1.3; AltName: Full=Synaptotagmin C && PF17047:Synaptotagmin-like mitochondrial-lipid-binding domain|PF00168:C2 domain
ClCG05G003950	2.55739	2.14e-15	4.29e-14	maker-CGscf_0002-augustus-gene-17.587	- && Q38831.2 RecName: Full=Auxin-responsive protein IAA13; AltName: Full=Indoleacetic acid-induced protein 13 && PF02309:AUX/IAA family
ClCG09G022700	-1.46053	2.14e-15	4.3e-14	maker-CGscf_0033-augustus-gene-0.501	- && Q9LTV6.1 RecName: Full=Peroxisomal 2,4-dienoyl-CoA reductase && PF13561:Enoyl-(Acyl carrier protein) reductase
ClCG11G018880	2.75824	2.15e-15	4.3e-14	maker-CGscf_0014-augustus-gene-0.468	- && P12859.2 RecName: Full=Glyceraldehyde-3-phosphate dehydrogenase B, chloroplastic; AltName: Full=NADP-dependent glyceraldehydephosphate dehydrogenase subunit B; Flags: Precursor && PF00044:Glyceraldehyde 3-phosphate dehydrogenase, NAD binding domain|PF02800:Glyceraldehyde 3-phosphate dehydrogenase, C-terminal domain
ClCG09G007840	2.18363	2.18e-15	4.36e-14	genemark-CGscf_0001-processed-gene-7.16	- && Q9LT10.1 RecName: Full=Probable carboxylesterase 18; AltName: Full=AtCXE18 && PF07859:alpha/beta hydrolase fold
ClCG09G006130	-1.54302	2.19e-15	4.39e-14	maker-CGscf_0001-augustus-gene-5.553	- && P30109.1 RecName: Full=Glutathione S-transferase PARB; AltName: Full=GST class-phi && PF02798:Glutathione S-transferase, N-terminal domain|PF00043:Glutathione S-transferase, C-terminal domain
ClCG08G011910	1.76539	2.21e-15	4.42e-14	maker-CGscf_0017-augustus-gene-5.423	- && P93111.1 RecName: Full=Glutamyl-tRNA reductase 1, chloroplastic; Short=GluTR; Flags: Precursor && PF00745:Glutamyl-tRNAGlu reductase, dimerisation domain|PF01488:Shikimate / quinate 5-dehydrogenase|PF05201:Glutamyl-tRNAGlu reductase, N-terminal domain
ClCG02G000700	-1.17834	2.26e-15	4.5e-14	maker-CGscf_0047-augustus-gene-0.426	- && Q39117.1 RecName: Full=Trihelix transcription factor GT-2; AltName: Full=Trihelix DNA-binding protein GT-2 && PF13837:Myb/SANT-like DNA-binding domain
ClCG07G010440	-1.36986	2.32e-15	4.62e-14	genemark-CGscf_0008-processed-gene-10.182	- && Q9SPB3.1 RecName: Full=60S ribosomal protein L10; AltName: Full=QM protein homolog && PF00252:Ribosomal protein L16p/L10e
ClCG03G002020	2.33587	2.37e-15	4.71e-14	augustus_masked-CGscf_0010-processed-gene-9.511	- && - && -
ClCG01G003020	-5.87803	2.4e-15	4.78e-14	augustus_masked-CGscf_0024-processed-gene-1.357	- && P81370.2 RecName: Full=Thaumatin-like protein; AltName: Allergen=Act d 2; Flags: Precursor && PF00314:Thaumatin family
ClCG06G001400	1.71089	2.45e-15	4.87e-14	genemark-CGscf_0003-processed-gene-1.44	- && Q0JG75.2 RecName: Full=Photosystem II reaction center PSB28 protein, chloroplastic; AltName: Full=Photosystem II protein W-like; Flags: Precursor && PF03912:Psb28 protein
ClCG08G009680	-6.37498	2.49e-15	4.95e-14	maker-CGscf_0093-augustus-gene-0.89	- && Q9LMA1.1 RecName: Full=Probable flavin-containing monooxygenase 1 && PF00743:Flavin-binding monooxygenase-like
ClCG11G004330	-3.58316	2.5e-15	4.97e-14	maker-CGscf_0021-snap-gene-4.515	- && O65679.2 RecName: Full=Probable pinoresinol-lariciresinol reductase 3; Short=AtPLR3; AltName: Full=lariciresinol reductase && PF05368:NmrA-like family
ClCG03G013180	-3.30005	2.61e-15	5.17e-14	genemark-CGscf_0012-processed-gene-3.173	- && - && PF01107:Viral movement protein (MP)
ClCG11G018910	1.46756	2.71e-15	5.37e-14	augustus_masked-CGscf_0014-processed-gene-0.419	- && Q9LM71.2 RecName: Full=Peptidyl-prolyl cis-trans isomerase FKBP18, chloroplastic; Short=PPIase FKBP18; AltName: Full=FK506-binding protein 18; Short=AtFKBP18; AltName: Full=Immunophilin FKBP18; AltName: Full=Rotamase; Flags: Precursor && PF00254:FKBP-type peptidyl-prolyl cis-trans isomerase
ClCG07G007260	4.18768	2.74e-15	5.42e-14	augustus_masked-CGscf_0008-processed-gene-0.0	- && Q93VR4.1 RecName: Full=MLP-like protein 423 && PF00407:Pathogenesis-related protein Bet v I family
ClCG09G021840	-3.66361	2.83e-15	5.59e-14	augustus_masked-CGscf_0033-processed-gene-1.395	- && Q9LPK5.2 RecName: Full=Probable calcium-binding protein CML44; AltName: Full=Calmodulin-like protein 44 && PF13499:EF-hand domain pair|PF13202:EF hand
ClCG04G011330	2.16538	2.85e-15	5.61e-14	augustus_masked-CGscf_0075-processed-gene-0.270	- && F4HTT6.1 RecName: Full=Peptidyl-prolyl cis-trans isomerase CYP26-2, chloroplastic; Short=PPIase CYP26-2; AltName: Full=Cyclophilin of 26 kDa 2; AltName: Full=Cyclophilin-26-2; Flags: Precursor && PF00160:Cyclophilin type peptidyl-prolyl cis-trans isomerase/CLD
ClCG05G019900	-1.73304	3.02e-15	5.94e-14	maker-CGscf_0004-snap-gene-5.559	- && Q6PBN4.2 RecName: Full=Coenzyme Q-binding protein COQ10 homolog, mitochondrial; Flags: Precursor && PF03364:Polyketide cyclase / dehydrase and lipid transport
ClCG01G004310	-3.90165	3.14e-15	6.19e-14	augustus_masked-CGscf_0024-processed-gene-0.334	- && - && PF03107:C1 domain
ClCG09G009340	5.42594	3.31e-15	6.51e-14	augustus_masked-CGscf_0001-processed-gene-8.412	- && - && -
ClCG10G010150	-1.12405	3.38e-15	6.64e-14	maker-CGscf_0020-snap-gene-5.677	- && Q8VWK4.1 RecName: Full=Telomere repeat-binding factor 1; Short=AtTRB1; AltName: Full=MYB transcription factor && PF00249:Myb-like DNA-binding domain|PF00538:linker histone H1 and H5 family
ClCG05G005250	-1.29727	3.43e-15	6.73e-14	maker-CGscf_0002-snap-gene-16.507	- && Q8LPS1.1 RecName: Full=Long chain acyl-CoA synthetase 6, peroxisomal; Flags: Precursor && PF00501:AMP-binding enzyme
ClCG07G007900	2.56067	3.43e-15	6.73e-14	maker-CGscf_0008-augustus-gene-5.304	- && P31531.1 RecName: Full=1-aminocyclopropane-1-carboxylate synthase; Short=ACC synthase; AltName: Full=S-adenosyl-L-methionine methylthioadenosine-lyase && PF00155:Aminotransferase class I and II
ClCG04G007890	-1.4975	3.45e-15	6.76e-14	maker-CGscf_0027-augustus-gene-1.479	- && Q0PGJ6.1 RecName: Full=Aldo-keto reductase family 4 member C9 && PF00248:Aldo/keto reductase family
ClCG06G005380	-1.95431	3.54e-15	6.93e-14	maker-CGscf_0003-augustus-gene-6.389	- && B8NIB8.2 RecName: Full=Probable feruloyl esterase A; AltName: Full=Ferulic acid esterase A; Flags: Precursor && PF01764:Lipase (class 3)
ClCG04G000170	1.47601	3.55e-15	6.95e-14	augustus_masked-CGscf_0067-processed-gene-0.7	- && - && -
ClCG05G017050	-2.13214	3.76e-15	7.33e-14	maker-CGscf_0004-augustus-gene-7.451	- && O24646.1 RecName: Full=Transcription factor HY5; AltName: Full=Protein LONG HYPOCOTYL 5; AltName: Full=bZIP transcription factor 56; Short=AtbZIP56 && PF00170:bZIP transcription factor
ClCG02G017240	1.51	3.76e-15	7.34e-14	maker-CGscf_0006-augustus-gene-3.460	- && Q7TPV2.2 RecName: Full=E3 ubiquitin-protein ligase DZIP3; AltName: Full=DAZ-interacting protein 3 homolog && PF13639:Ring finger domain
ClCG09G016940	2.57343	3.8e-15	7.4e-14	genemark-CGscf_0022-processed-gene-2.71	- && Q4QTJ2.1 RecName: Full=S-norcoclaurine synthase 1; Short=PsNCS1; Flags: Precursor && PF00407:Pathogenesis-related protein Bet v I family
ClCG01G000150	-2.57329	3.88e-15	7.55e-14	maker-CGscf_0024-augustus-gene-3.1049	- && Q9SG12.1 RecName: Full=CDPK-related kinase 6; Short=AtCRK6; AltName: Full=Calcium/calmodulin-dependent protein kinase CRK6 && PF00069:Protein kinase domain
ClCG11G014190	-4.30251	3.95e-15	7.67e-14	augustus_masked-CGscf_0014-processed-gene-4.48	- && F8WLS6.1 RecName: Full=7-deoxyloganetin glucosyltransferase; AltName: Full=Iridoid 1-O-glucosyltransferase; AltName: Full=UDP-glucose glucosyltransferase 6; Short=CrUGT6; AltName: Full=UDP-glycosyltransferase 85A23 && -
ClCG09G021780	-2.00928	3.96e-15	7.68e-14	maker-CGscf_0033-snap-gene-1.564	- && P42762.1 RecName: Full=Chaperone protein ClpD, chloroplastic; AltName: Full=ATP-dependent Clp protease ATP-binding subunit ClpD homolog; AltName: Full=Casein lytic proteinase D; AltName: Full=ERD1 protein; AltName: Full=Protein EARLY RESPONSIVE TO DEHYDRATION 1; AltName: Full=Protein SENESCENCE ASSOCIATED GENE 15; Flags: Precursor && PF07724:AAA domain (Cdc48 subfamily)|PF00004:ATPase family…
ClCG05G008010	-5.71101	4.06e-15	7.88e-14	maker-CGscf_0002-augustus-gene-12.495	- && - && PF05686:Glycosyl transferase family 90
ClCG02G003930	1.62081	4.08e-15	7.91e-14	augustus_masked-CGscf_0052-processed-gene-1.392	- && - && PF11833:Protein CHAPERONE-LIKE PROTEIN OF POR1-like
ClCG09G003470	-2.54919	4.09e-15	7.92e-14	genemark-CGscf_0001-processed-gene-3.101	- && Q94AN4.1 RecName: Full=AP2-like ethylene-responsive transcription factor At1g16060 && -
ClCG02G018920	1.75935	4.18e-15	8.07e-14	maker-CGscf_0006-augustus-gene-1.514	- && Q8VYR0.1 RecName: Full=Calcium uniporter protein 5, mitochondrial; Flags: Precursor && PF04678:Mitochondrial calcium uniporter
ClCG03G013330	3.02642	4.18e-15	8.07e-14	augustus_masked-CGscf_0012-processed-gene-4.232	- && - && -
ClCG11G014950	1.44994	4.18e-15	8.07e-14	augustus_masked-CGscf_0014-processed-gene-4.5	- && P82411.1 RecName: Full=50S ribosomal protein 6, chloroplastic; AltName: Full=CL25; AltName: Full=Plastid-specific 50S ribosomal protein 6; Short=PSRP-6; Flags: Precursor && PF17257:Family of unknown function (DUF5323)
ClCG02G006090	-2.27443	4.27e-15	8.23e-14	maker-CGscf_0005s1645503e12290793-augustus-gene-8.389	- && O23193.2 RecName: Full=CBS domain-containing protein CBSX1, chloroplastic; AltName: Full=CBS domain-containing protein 2; Short=AtCDCP2; AltName: Full=Protein LOSS OF THE TIMING OF ET AND JA BIOSYNTHESIS 2; Short=AtLEJ2; Flags: Precursor && PF00571:CBS domain
ClCG11G003980	1.59674	4.27e-15	8.23e-14	maker-CGscf_0021-snap-gene-4.465	- && Q8W4G3.1 RecName: Full=Protein DETOXIFICATION 46, chloroplastic; Short=AtDTX46; AltName: Full=Multidrug and toxic compound extrusion protein 46; Short=MATE protein 46; AltName: Full=Protein EDS5 HOMOLOGUE; Flags: Precursor && PF01554:MatE
ClCG07G014150	-3.27878	4.32e-15	8.3e-14	genemark-CGscf_0034-processed-gene-3.140	- && Q9SBQ9.1 RecName: Full=Flavonoid 3'-monooxygenase; AltName: Full=Cytochrome P450 75B2; AltName: Full=Flavonoid 3'-hydroxylase [Petunia x hybrida] && PF00067:Cytochrome P450
ClCG11G003140	1.86007	4.34e-15	8.33e-14	genemark-CGscf_0021-processed-gene-3.116	- && Q8GW46.1 RecName: Full=Axial regulator YABBY 5 && PF04690:YABBY protein
ClCG01G005020	2.01021	4.42e-15	8.48e-14	maker-CGscf_0019-augustus-gene-5.699	- && - && -
ClCG06G016680	-1.34256	4.43e-15	8.48e-14	maker-CGscf_0013-augustus-gene-7.558	- && Q9S795.1 RecName: Full=Betaine aldehyde dehydrogenase 1, chloroplastic; Short=BADH; AltName: Full=Aldehyde dehydrogenase family 10 member A8; Flags: Precursor && PF00171:Aldehyde dehydrogenase family
ClCG09G000940	2.07566	4.43e-15	8.48e-14	genemark-CGscf_0001-processed-gene-0.85	- && - && -
ClCG05G009960	2.10325	4.52e-15	8.64e-14	maker-CGscf_0002-augustus-gene-10.409	- && P38500.1 RecName: Full=Ferredoxin--nitrite reductase, chloroplastic; Flags: Precursor && PF01077:Nitrite and sulphite reductase 4Fe-4S domain|PF03460:Nitrite/Sulfite reductase ferredoxin-like half domain
ClCG03G015050	-4.03478	4.64e-15	8.87e-14	genemark-CGscf_0012-processed-gene-6.259	- && Q8GXZ3.1 RecName: Full=Serine/threonine-protein kinase At5g01020 && PF00069:Protein kinase domain
ClCG01G007390	-3.97539	4.67e-15	8.92e-14	maker-CGscf_0019-snap-gene-3.603	- && Q9FMC2.1 RecName: Full=Basic leucine zipper 43; Short=AtbZIP43; Short=bZIP protein 43 && PF00170:bZIP transcription factor
ClCG02G016120	-2.39053	4.87e-15	9.28e-14	maker-CGscf_0006-augustus-gene-4.431	- && Q9CAK1.1 RecName: Full=Disease resistance protein RML1B; AltName: Full=Protein RESISTANCE TO LEPTOSPHAERIA MACULANS 1B && PF01582:TIR domain|PF00931:NB-ARC domain
ClCG01G006960	-2.24552	4.92e-15	9.38e-14	maker-CGscf_0019-augustus-gene-3.543	- && O65740.1 RecName: Full=Defensin J1-2; Flags: Precursor && PF00304:Gamma-thionin family
ClCG07G016790	-4.98228	5.23e-15	9.96e-14	maker-CGscf_0034-snap-gene-0.575	- && - && -
ClCG07G016830	2.60853	5.31e-15	1.01e-13	genemark-CGscf_0034-processed-gene-0.62	- && Q9FII5.1 RecName: Full=Leucine-rich repeat receptor-like protein kinase TDR; AltName: Full=Protein PHLOEM INTERCALATED WITH XYLEM; AltName: Full=Tracheary element differentiation inhibitory factor receptor; Short=AtTDR; Short=TDIF receptor; Flags: Precursor && PF13855:Leucine rich repeat|PF00069:Protein kinase domain
ClCG09G010480	-1.45547	5.32e-15	1.01e-13	maker-CGscf_0001-augustus-gene-10.480	- && P35135.1 RecName: Full=Ubiquitin-conjugating enzyme E2-17 kDa; AltName: Full=E2 ubiquitin-conjugating enzyme; AltName: Full=Ubiquitin carrier protein; AltName: Full=Ubiquitin-protein ligase && PF00179:Ubiquitin-conjugating enzyme
ClCG03G005590	-2.84456	5.39e-15	1.02e-13	maker-CGscf_0010-augustus-gene-5.417	- && Q9SXA6.1 RecName: Full=Endonuclease 1; Short=AtENDO1; AltName: Full=Bifunctional nuclease I; Short=AtBFN1; AltName: Full=Deoxyribonuclease ENDO1; AltName: Full=Single-stranded-nucleate endonuclease ENDO1; Flags: Precursor && PF02265:S1/P1 Nuclease
ClCG10G000790	2.41	5.51e-15	1.05e-13	maker-CGscf_0030-snap-gene-0.652	- && Q7XA78.1 RecName: Full=Beta-carotene isomerase D27, chloroplastic; AltName: Full=Protein DWARF-27 homolog; Short=AtD27; Flags: Precursor && PF13225:Domain of unknown function (DUF4033)
ClCG08G006530	-2.97191	5.53e-15	1.05e-13	maker-CGscf_0026-augustus-gene-3.774	- && - && -
ClCG02G016090	-2.85624	5.58e-15	1.06e-13	maker-CGscf_0006-snap-gene-4.546	- && Q40392.1 RecName: Full=TMV resistance protein N && PF01582:TIR domain|PF00931:NB-ARC domain
ClCG05G010350	3.02849	5.7e-15	1.08e-13	maker-CGscf_0002-augustus-gene-9.425	- && Q8L7W8.1 RecName: Full=Alpha-L-fucosidase 2; AltName: Full=Alpha-1,2-fucosidase 2; AltName: Full=Alpha-L-fucosidase 95A; Short=AtFuc95A; AltName: Full=Alpha-L-fucoside fucohydrolase 2; AltName: Full=Protein ALTERED XYLOGLUCAN 8; Flags: Precursor && PF14498:Glycosyl hydrolase family 65, N-terminal domain
ClCG07G014570	-2.84762	5.94e-15	1.12e-13	genemark-CGscf_0034-processed-gene-3.5	- && Q9SBQ9.1 RecName: Full=Flavonoid 3'-monooxygenase; AltName: Full=Cytochrome P450 75B2; AltName: Full=Flavonoid 3'-hydroxylase [Petunia x hybrida] && PF00067:Cytochrome P450
ClCG10G002360	2.38434	5.97e-15	1.13e-13	augustus_masked-CGscf_0030-processed-gene-2.351	- && - && -
ClCG08G014100	4.96124	6.11e-15	1.15e-13	maker-CGscf_0017-snap-gene-3.594	- && Q43872.1 RecName: Full=Peroxidase 64; Short=Atperox P64; AltName: Full=ATP17a; AltName: Full=PRXR4; Flags: Precursor && PF00141:Peroxidase
ClCG08G008350	2.47808	6.13e-15	1.15e-13	maker-CGscf_0026-augustus-gene-1.492	- && Q9SQZ0.1 RecName: Full=Cationic amino acid transporter 7, chloroplastic; Flags: Precursor && PF13906:C-terminus of AA_permease|PF13520:Amino acid permease
ClCG10G002020	-1.31953	6.13e-15	1.15e-13	maker-CGscf_0030-augustus-gene-2.371	- && Q9FHE4.1 RecName: Full=BOI-related E3 ubiquitin-protein ligase 1; AltName: Full=RING-type E3 ubiquitin transferase BRG1 && PF13920:Zinc finger, C3HC4 type (RING finger)
ClCG08G011770	3.61041	6.25e-15	1.17e-13	augustus_masked-CGscf_0017-processed-gene-5.229	- && Q9SJY5.1 RecName: Full=Mitochondrial uncoupling protein 5; Short=AtPUMP5; AltName: Full=Mitochondrial dicarboxylate carrier 1 && PF00153:Mitochondrial carrier protein
ClCG06G016370	-2.13469	6.3e-15	1.18e-13	maker-CGscf_0013-augustus-gene-7.547	- && Q9FM19.1 RecName: Full=Hypersensitive-induced response protein 1; Short=AtHIR1 && PF01145:SPFH domain / Band 7 family
ClCG00G002010	2.54168	6.46e-15	1.21e-13	maker-CGscf_0160-augustus-gene-0.14	- && Q41975.2 RecName: Full=Probable aquaporin TIP2-2; AltName: Full=Tonoplast intrinsic protein 2-2; Short=AtTIP2;2; Contains: RecName: Full=Probable aquaporin TIP2-2, N-terminally processed && PF00230:Major intrinsic protein
ClCG05G000360	-3.11963	6.5e-15	1.22e-13	maker-CGscf_0002-augustus-gene-20.591	- && - && PF00300:Histidine phosphatase superfamily (branch 1)
ClCG05G026620	2.10541	6.63e-15	1.24e-13	maker-CGscf_0071-snap-gene-0.615	- && Q058P4.1 RecName: Full=U-box domain-containing protein 30; AltName: Full=Plant U-box protein 30 && PF04564:U-box domain
ClCG06G014730	-7.09014	6.65e-15	1.24e-13	genemark-CGscf_0013-processed-gene-6.122	- && Q9LDE1.1 RecName: Full=Transcription factor MYB108; AltName: Full=Myb-related protein 108; Short=AtMYB108; AltName: Full=Protein BOTRYTIS-SUSCEPTIBLE 1 && PF00249:Myb-like DNA-binding domain
ClCG04G003280	1.60611	7.23e-15	1.35e-13	maker-CGscf_0035-augustus-gene-1.392	- && Q941L0.2 RecName: Full=Cellulose synthase A catalytic subunit 3 [UDP-forming]; Short=AtCesA3; AltName: Full=Constitutive expression of VSP1 protein 1; AltName: Full=Isoxaben-resistant protein 1; Short=Ath-B; AltName: Full=Protein ECTOPIC LIGNIN 1; AltName: Full=Protein RADIALLY SWOLLEN 5; Short=AtRSW5 && PF03552:Cellulose synthase|PF14569:Zinc-binding RING-finger
ClCG11G009500	-6.76216	7.23e-15	1.35e-13	maker-CGscf_0016-augustus-gene-0.389	- && Q9SZE7.1 RecName: Full=Peroxidase 51; Short=Atperox P51; AltName: Full=ATP37; Flags: Precursor && PF00141:Peroxidase
ClCG10G002720	1.6328	7.25e-15	1.35e-13	augustus_masked-CGscf_0030-processed-gene-3.378	- && Q940R4.1 RecName: Full=Probable aspartyl protease At4g16563; Flags: Precursor && PF14543:Xylanase inhibitor N-terminal|PF14541:Xylanase inhibitor C-terminal
ClCG01G019290	1.34955	7.29e-15	1.36e-13	maker-CGscf_0015-augustus-gene-2.575	- && Q94A43.1 RecName: Full=BES1/BZR1 homolog protein 2 && PF05687:BES1/BZR1 plant transcription factor, N-terminal
ClCG01G025440	3.50472	7.44e-15	1.38e-13	maker-CGscf_0043-augustus-gene-0.546	- && Q9SUN6.1 RecName: Full=Subtilisin-like protease SBT2.2; AltName: Full=Subtilase subfamily 2 member 2; Short=AtSBT2.2; Flags: Precursor && PF00082:Subtilase family|PF17766:Fibronectin type-III domain|PF05922:Peptidase inhibitor I9
ClCG04G010860	-4.63871	7.52e-15	1.4e-13	maker-CGscf_0059-augustus-gene-0.710	- && - && PF04654:Protein of unknown function, DUF599
ClCG06G008450	-5.98714	7.56e-15	1.4e-13	maker-CGscf_0003-snap-gene-12.446	- && F4HVM3.1 RecName: Full=WAT1-related protein At1g68170 && PF00892:EamA-like transporter family
ClCG06G008160	-2.47655	7.91e-15	1.47e-13	maker-CGscf_0003-snap-gene-11.333	- && Q9SRQ6.1 RecName: Full=Non-specific phospholipase C3 && PF04185:Phosphoesterase family
ClCG05G003140	1.53082	8.13e-15	1.51e-13	maker-CGscf_0002-snap-gene-18.579	- && Q9SDN0.2 RecName: Full=Chaperone protein dnaJ 20, chloroplastic; Short=AtDjC20; Short=AtJ20; Flags: Precursor && PF00226:DnaJ domain
ClCG01G023170	1.50259	8.27e-15	1.53e-13	genemark-CGscf_0043-processed-gene-2.57	- && Q40477.1 RecName: Full=Ethylene-responsive transcription factor 4; AltName: Full=Ethylene-responsive element-binding factor 3; Short=EREBP-3; AltName: Full=Ethylene-responsive element-binding factor 4 homolog; AltName: Full=NtERF3 && PF00847:AP2 domain
ClCG03G003030	-1.67177	8.27e-15	1.53e-13	maker-CGscf_0010-augustus-gene-8.357	- && Q65X23.1 RecName: Full=Probable serine/threonine-protein kinase WNK2; Short=OsWNK2; AltName: Full=Protein DISEASE RELATIVE SIGNAL 1; AltName: Full=Protein kinase with no lysine 2 && PF12202:Oxidative-stress-responsive kinase 1 C-terminal domain|PF00069:Protein kinase domain
ClCG11G017210	1.18434	8.48e-15	1.56e-13	maker-CGscf_0014-snap-gene-1.586	- && Q9SYL9.1 RecName: Full=50S ribosomal protein L13, chloroplastic; AltName: Full=CL13; AltName: Full=Protein EMBRYO DEFECTIVE 1473; Flags: Precursor && PF00572:Ribosomal protein L13
ClCG06G001850	-0.972829	8.52e-15	1.57e-13	maker-CGscf_0003-snap-gene-1.530	- && Q6Z1G7.1 RecName: Full=Pyruvate dehydrogenase E1 component subunit beta-1, mitochondrial; Short=PDHE1-B; Flags: Precursor && PF02779:Transketolase, pyrimidine binding domain|PF02780:Transketolase, C-terminal domain
ClCG11G018620	2.01436	8.54e-15	1.57e-13	augustus_masked-CGscf_0014-processed-gene-0.374	- && - && PF03087:Arabidopsis protein of unknown function
ClCG01G001980	1.48239	8.69e-15	1.6e-13	maker-CGscf_0024-augustus-gene-2.459	- && - && PF12159:Protein of unknown function (DUF3593)
ClCG03G004720	2.51744	9.01e-15	1.66e-13	augustus_masked-CGscf_0010-processed-gene-6.388	- && P29790.1 RecName: Full=ATP synthase gamma chain, chloroplastic; AltName: Full=F-ATPase gamma subunit; Flags: Precursor && PF00231:ATP synthase
ClCG09G020180	1.67717	9.12e-15	1.67e-13	maker-CGscf_0033-snap-gene-2.633	- && O80634.2 RecName: Full=Photosynthetic NDH subunit of lumenal location 1, chloroplastic; AltName: Full=PsbP-like protein 2; Flags: Precursor && PF01789:PsbP
ClCG11G013930	-1.40408	9.21e-15	1.69e-13	maker-CGscf_0014-augustus-gene-5.513	- && Q86TW2.2 RecName: Full=Uncharacterized aarF domain-containing protein kinase 1; Flags: Precursor && PF03109:ABC1 family|PF00144:Beta-lactamase
ClCG09G008420	1.60622	9.26e-15	1.7e-13	maker-CGscf_0001-augustus-gene-7.379	- && Q9LSE7.1 RecName: Full=Cytochrome b561 and DOMON domain-containing protein At3g25290; AltName: Full=Protein b561A.tha3; Flags: Precursor && PF03188:Eukaryotic cytochrome b561|PF04526:Protein of unknown function (DUF568)
ClCG11G000750	-1.96337	9.31e-15	1.7e-13	maker-CGscf_0021-snap-gene-1.665	- && Q9FYJ6.1 RecName: Full=Transcription factor bHLH111; AltName: Full=Basic helix-loop-helix protein 111; Short=AtbHLH111; Short=bHLH 111; AltName: Full=Transcription factor EN 66; AltName: Full=bHLH transcription factor bHLH111 && -
ClCG05G006720	1.71884	9.66e-15	1.77e-13	genemark-CGscf_0002-processed-gene-14.119	- && P29344.1 RecName: Full=30S ribosomal protein S1, chloroplastic; AltName: Full=CS1; Flags: Precursor && PF00575:S1 RNA binding domain
ClCG09G015260	1.50419	1.01e-14	1.84e-13	maker-CGscf_0036-augustus-gene-2.578	- && Q8VYI9.1 RecName: Full=Non-specific lipid-transfer protein-like protein At5g64080; Flags: Precursor && PF14368:Probable lipid transfer
ClCG02G017670	1.68337	1.05e-14	1.91e-13	augustus_masked-CGscf_0006-processed-gene-3.351	- && - && -
ClCG04G009610	1.77981	1.05e-14	1.92e-13	maker-CGscf_0059-augustus-gene-0.660	- && Q9ZSS6.1 RecName: Full=Threonine dehydratase biosynthetic, chloroplastic; AltName: Full=Threonine deaminase; Short=TD; Flags: Precursor && PF00291:Pyridoxal-phosphate dependent enzyme|PF00585:C-terminal regulatory domain of Threonine dehydratase
ClCG02G000400	2.01203	1.06e-14	1.93e-13	augustus_masked-CGscf_0047-processed-gene-0.372	- && Q9SIT6.1 RecName: Full=ABC transporter G family member 5; Short=ABC transporter ABCG.5; Short=AtABCG5; AltName: Full=White-brown complex homolog protein 5; Short=AtWBC5 && PF01061:ABC-2 type transporter|PF00005:ABC transporter
ClCG07G006320	-3.07017	1.08e-14	1.96e-13	maker-CGscf_0018-snap-gene-5.345	- && Q6NLC8.1 RecName: Full=Uncharacterized protein At1g66480 && PF14009:Domain of unknown function (DUF4228)
ClCG10G007700	1.67961	1.09e-14	1.98e-13	maker-CGscf_0007-snap-gene-6.331	- && Q38890.1 RecName: Full=Endoglucanase 25; AltName: Full=Cellulase homolog OR16pep; AltName: Full=Endo-1,4-beta glucanase 25; AltName: Full=Protein KORRIGAN; AltName: Full=Protein RADIALLY SWOLLEN 2 && PF00759:Glycosyl hydrolase family 9
ClCG07G017460	-1.60345	1.11e-14	2.02e-13	maker-CGscf_0034-augustus-gene-0.465	- && Q9FLV0.1 RecName: Full=Protein DOWNY MILDEW RESISTANCE 6; Short=AtDMR6; AltName: Full=2-oxoglutarate (2OG)-Fe(II) oxygenase-like protein DMR6; AltName: Full=Salicylate 3-hydroxylase DMR6; Short=S3H DMR6; Short=SA 3-hydroxylase DMR6; Short=Salicylic acid 3-hydroxylase DMR6 && PF14226:non-haem dioxygenase in morphine synthesis N-terminal|PF03171:2OG-Fe(II) oxygenase superfamily
ClCG07G005520	2.46831	1.16e-14	2.1e-13	maker-CGscf_0018-augustus-gene-2.320	- && - && -
ClCG03G009500	2.09177	1.17e-14	2.12e-13	augustus_masked-CGscf_0057-processed-gene-0.537	- && Q41188.1 RecName: Full=Cold shock protein 2; Short=AtCSP2; AltName: Full=Cold shock domain-containing protein 2; AltName: Full=Glycine-rich protein 2; Short=AtGRP2 && PF00313:'Cold-shock' DNA-binding domain|PF00098:Zinc knuckle
ClCG05G022990	-3.44374	1.17e-14	2.12e-13	maker-CGscf_0004-augustus-gene-2.458	- && Q9ZQ85.2 RecName: Full=Myb family transcription factor EFM; AltName: Full=Protein EARLY FLOWERING MYB && -
ClCG02G013280	2.00051	1.19e-14	2.15e-13	augustus_masked-CGscf_0006-processed-gene-8.274	- && Q12010.1 RecName: Full=Probable vacuolar amino acid transporter YPQ1; AltName: Full=PQ-loop repeat-containing protein 1 && PF04193:PQ loop repeat
ClCG09G019880	-5.18932	1.2e-14	2.17e-13	augustus_masked-CGscf_0033-processed-gene-3.500	- && - && PF03107:C1 domain
ClCG09G013630	2.06733	1.22e-14	2.21e-13	maker-CGscf_0001-snap-gene-20.325	- && Q84N64.2 RecName: Full=Dynamin-like protein ARC5; AltName: Full=Dynamin-related protein 5B; AltName: Full=Protein ACCUMULATION AND REPLICATION OF CHLOROPLASTS 5 && PF00350:Dynamin family
ClCG09G021510	-1.6702	1.23e-14	2.23e-13	augustus_masked-CGscf_0033-processed-gene-1.414	- && Q9LN71.1 RecName: Full=E3 ubiquitin-protein ligase At1g12760; AltName: Full=RING finger protein At1g12760 && PF13639:Ring finger domain
ClCG02G003360	-1.43384	1.26e-14	2.27e-13	augustus_masked-CGscf_0052-processed-gene-0.415	- && Q8L7R2.1 RecName: Full=Homoserine kinase; AltName: Full=Protein DOWNY MILDEW RESISTANT 1; Flags: Precursor && PF00288:GHMP kinases N terminal domain|PF08544:GHMP kinases C terminal
ClCG01G020950	-1.77995	1.27e-14	2.29e-13	genemark-CGscf_0015-processed-gene-1.110	- && O22757.2 RecName: Full=MLO-like protein 8; Short=AtMlo8 && PF03094:Mlo family
ClCG06G002310	2.97691	1.28e-14	2.3e-13	maker-CGscf_0003-snap-gene-2.418	- && Q6R0H1.2 RecName: Full=Protein LHY; AltName: Full=MYB-related transcription factor LHY; AltName: Full=Protein LATE ELONGATED HYPOCOTYL && PF00249:Myb-like DNA-binding domain
ClCG06G003370	2.40955	1.32e-14	2.37e-13	augustus_masked-CGscf_0003-processed-gene-4.348	- && Q3EBF7.1 RecName: Full=Delta(8)-fatty-acid desaturase 2; AltName: Full=Delta(8)-sphingolipid desaturase 2; AltName: Full=Sphingoid long-chain base desaturase 2; Short=Sphingoid LCB desaturase 2; AltName: Full=Sphingolipid 8-(E/Z)-desaturase 2 && PF00173:Cytochrome b5-like Heme/Steroid binding domain|PF00487:Fatty acid desaturase
ClCG02G016570	-6.67212	1.39e-14	2.5e-13	augustus_masked-CGscf_0006-processed-gene-4.323	- && Q9LIK7.1 RecName: Full=Putative calcium-transporting ATPase 13, plasma membrane-type; AltName: Full=Ca(2+)-ATPase isoform 13 && PF00122:E1-E2 ATPase|PF00689:Cation transporting ATPase, C-terminus|PF00690:Cation transporter/ATPase, N-terminus|PF00702:haloacid dehalogenase-like hydrolase
ClCG07G015570	-3.76303	1.42e-14	2.55e-13	augustus_masked-CGscf_0034-processed-gene-1.450	- && Q7XT99.2 RecName: Full=Probable aldo-keto reductase 2 && PF00248:Aldo/keto reductase family
ClCG03G007990	2.73549	1.43e-14	2.56e-13	maker-CGscf_0010-augustus-gene-2.401	- && Q9SGP2.1 RecName: Full=Receptor-like protein kinase HSL1; AltName: Full=Protein HAESA-LIKE1; Flags: Precursor && PF13855:Leucine rich repeat|PF08263:Leucine rich repeat N-terminal domain|PF00069:Protein kinase domain
ClCG08G011980	-1.54651	1.44e-14	2.57e-13	maker-CGscf_0017-augustus-gene-5.453	- && O82289.2 RecName: Full=Probable inactive poly [ADP-ribose] polymerase SRO1; AltName: Full=Protein SIMILAR TO RCD ONE 1 && PF00644:Poly(ADP-ribose) polymerase catalytic domain|PF12174:RCD1-SRO-TAF4 (RST) plant domain
ClCG02G020000	1.60816	1.46e-14	2.61e-13	augustus_masked-CGscf_0006-processed-gene-0.419	- && Q940T5.1 RecName: Full=E3 ubiquitin-protein ligase RDUF2; AltName: Full=RING and DUF1117 domain-containing protein 2; Short=AtRDUF2 && PF14369:zinc-ribbon|PF06547:Protein of unknown function (DUF1117)|PF13639:Ring finger domain
ClCG10G001090	1.32013	1.47e-14	2.63e-13	maker-CGscf_0030-augustus-gene-1.455	- && O49668.1 RecName: Full=Protein PAM68, chloroplastic; AltName: Full=PHOTOSYNTHESIS AFFECTED MUTANT 68; Flags: Precursor && PF11947:Photosynthesis affected mutant 68
ClCG01G018000	1.35546	1.53e-14	2.74e-13	augustus_masked-CGscf_0015-processed-gene-3.447	- && P19446.1 RecName: Full=Malate dehydrogenase, glyoxysomal; Flags: Precursor && PF00056:lactate/malate dehydrogenase, NAD binding domain|PF02866:lactate/malate dehydrogenase, alpha/beta C-terminal domain
ClCG01G020940	-3.43238	1.53e-14	2.74e-13	maker-CGscf_0015-augustus-gene-1.543	- && O23627.1 RecName: Full=Glycine--tRNA ligase, mitochondrial 1; AltName: Full=Diadenosine tetraphosphate synthetase; Short=AP-4-A synthetase; AltName: Full=Glycyl-tRNA synthetase 1; Short=GlyRS-1; Flags: Precursor && PF00458:WHEP-TRS domain|PF00587:tRNA synthetase class II core domain (G, H, P, S and T)|PF03129:Anticodon binding domain
ClCG03G008660	1.69448	1.57e-14	2.8e-13	maker-CGscf_0010-augustus-gene-1.305	- && Q5XF57.1 RecName: Full=Probable receptor-like serine/threonine-protein kinase At5g57670 && PF00069:Protein kinase domain
ClCG11G002010	2.57324	1.6e-14	2.85e-13	maker-CGscf_0021-augustus-gene-2.467	- && - && PF06219:Protein of unknown function (DUF1005)
ClCG08G007890	-2.47901	1.61e-14	2.85e-13	maker-CGscf_0026-augustus-gene-1.467	- && O49841.1 RecName: Full=Ras-related protein RABC2a; Short=AtRABC2a; AltName: Full=Ras-related protein Rab18B; Short=AtRab18B && PF00071:Ras family
ClCG05G015630	2.66245	1.62e-14	2.87e-13	augustus_masked-CGscf_0004-processed-gene-9.331	- && Q9SLL2.1 RecName: Full=Protein BIG GRAIN 1-like B && -
ClCG10G019010	2.88543	1.64e-14	2.91e-13	maker-CGscf_0009-snap-gene-1.524	- && Q9LXJ0.1 RecName: Full=Cell division protein FtsZ homolog 2-2, chloroplastic; Short=AtFtsZ2-2; AltName: Full=Plastid division protein FTSZ2-2; Flags: Precursor && PF12327:FtsZ family, C-terminal domain|PF00091:Tubulin/FtsZ family, GTPase domain
ClCG01G004740	2.00413	1.74e-14	3.08e-13	maker-CGscf_0019-augustus-gene-5.715	- && Q8KFI4.1 RecName: Full=Putative pterin-4-alpha-carbinolamine dehydratase; Short=PHS; AltName: Full=4-alpha-hydroxy-tetrahydropterin dehydratase; AltName: Full=Pterin carbinolamine dehydratase; Short=PCD && PF01329:Pterin 4 alpha carbinolamine dehydratase
ClCG01G009170	3.60354	1.74e-14	3.08e-13	augustus_masked-CGscf_0064-processed-gene-0.0	- && - && PF14299:Phloem protein 2
ClCG02G014700	-1.30618	1.75e-14	3.1e-13	maker-CGscf_0006-augustus-gene-6.366	- && Q93ZW0.1 RecName: Full=Glucose-6-phosphate 1-dehydrogenase 4, chloroplastic; Short=G6PD4; Short=G6PDH4; Flags: Precursor && PF02781:Glucose-6-phosphate dehydrogenase, C-terminal domain|PF00479:Glucose-6-phosphate dehydrogenase, NAD binding domain
ClCG01G013600	-5.52068	1.83e-14	3.24e-13	augustus_masked-CGscf_0029-processed-gene-0.354	- && - && -
ClCG04G012110	1.77327	1.83e-14	3.24e-13	maker-CGscf_0069-augustus-gene-0.578	- && Q43157.1 RecName: Full=Ribulose-phosphate 3-epimerase, chloroplastic; AltName: Full=Pentose-5-phosphate 3-epimerase; Short=PPE; AltName: Full=R5P3E; Short=RPE; Flags: Precursor && PF00834:Ribulose-phosphate 3 epimerase family
ClCG08G005780	-1.62902	1.85e-14	3.25e-13	maker-CGscf_0026-augustus-gene-3.805	- && Q8VYX0.2 RecName: Full=IAA-amino acid hydrolase ILR1-like 6; AltName: Full=Protein gr1; Flags: Precursor && PF07687:Peptidase dimerisation domain|PF01546:Peptidase family M20/M25/M40
ClCG03G015960	-3.32801	1.87e-14	3.29e-13	genemark-CGscf_0012-processed-gene-7.65	- && Q8H1S0.1 RecName: Full=Inositol oxygenase 4; AltName: Full=Myo-inositol oxygenase 4; Short=AtMIOX4; Short=MI oxygenase 4 && PF05153:Myo-inositol oxygenase
ClCG07G003430	-4.39173	1.94e-14	3.41e-13	maker-CGscf_0049-augustus-gene-0.378	- && - && PF03168:Late embryogenesis abundant protein
ClCG08G014090	-5.72752	2.01e-14	3.54e-13	maker-CGscf_0017-snap-gene-3.635	- && Q6DYE5.2 RecName: Full=UPF0496 protein At1g20180 && PF05055:Protein of unknown function (DUF677)
ClCG01G021360	1.37776	2.03e-14	3.57e-13	maker-CGscf_0015-snap-gene-0.756	- && Q9M0M5.2 RecName: Full=Scarecrow-like protein 13; Short=AtSCL13; AltName: Full=GRAS family protein 24; Short=AtGRAS-24 && PF03514:GRAS domain family
ClCG03G009280	2.84165	2.06e-14	3.61e-13	maker-CGscf_0057-augustus-gene-0.605	- && P17569.1 RecName: Full=Nitrate reductase [NADH]; Short=NR && PF00970:Oxidoreductase FAD-binding domain|PF00175:Oxidoreductase NAD-binding domain|PF00173:Cytochrome b5-like Heme/Steroid binding domain|PF03404:Mo-co oxidoreductase dimerisation domain|PF00174:Oxidoreductase molybdopterin binding domain
ClCG02G004300	6.02672	2.09e-14	3.66e-13	maker-CGscf_0052-augustus-gene-1.538	- && - && PF01190:Pollen proteins Ole e I like
ClCG01G021900	1.33313	2.26e-14	3.96e-13	maker-CGscf_0015-augustus-gene-0.550	- && P92979.2 RecName: Full=5'-adenylylsulfate reductase 1, chloroplastic; AltName: Full=3'-phosphoadenosine-5'-phosphosulfate reductase homolog 19; Short=PAPS reductase homolog 19; Short=Prh-19; AltName: Full=Adenosine 5'-phosphosulfate 5'-adenylylsulfate sulfotransferase 1; Short=APS sulfotransferase 1; AltName: Full=Thioredoxin-independent APS reductase 1; Flags: Precursor && PF00085:Thioredox…
ClCG09G010100	1.61288	2.34e-14	4.09e-13	genemark-CGscf_0001-processed-gene-9.173	- && - && -
ClCG06G015910	-2.39143	2.52e-14	4.41e-13	maker-CGscf_0013-augustus-gene-7.529	- && C0LGJ1.1 RecName: Full=Probable LRR receptor-like serine/threonine-protein kinase At1g74360; Flags: Precursor && PF08263:Leucine rich repeat N-terminal domain|PF00069:Protein kinase domain|PF13855:Leucine rich repeat
ClCG00G005300	-5.53586	2.59e-14	4.52e-13	maker-CGscf_0515-augustus-gene-0.4	- && O24146.1 RecName: Full=4-coumarate--CoA ligase 2; Short=4CL 2; AltName: Full=4-coumaroyl-CoA synthase 2 && PF13193:AMP-binding enzyme C-terminal domain|PF00501:AMP-binding enzyme
ClCG04G012670	1.682	2.62e-14	4.57e-13	maker-CGscf_0069-augustus-gene-0.558	- && P0A9T4.1 RecName: Full=Protein tas >P0A9T5.1 RecName: Full=Protein tas && PF00248:Aldo/keto reductase family
ClCG08G006360	2.07073	2.68e-14	4.67e-13	augustus_masked-CGscf_0026-processed-gene-3.682	- && P07591.2 RecName: Full=Thioredoxin M-type, chloroplastic; Short=Trx-M; Contains: RecName: Full=Thioredoxin M-type Mc; Contains: RecName: Full=Thioredoxin M-type Md; Flags: Precursor && PF00085:Thioredoxin
ClCG10G007690	2.52214	2.68e-14	4.67e-13	maker-CGscf_0007-augustus-gene-6.305	- && Q3KTM0.1 RecName: Full=Ferric reduction oxidase 7, chloroplastic; Short=AtFRO7; AltName: Full=Ferric-chelate reductase 7; Flags: Precursor && PF08022:FAD-binding domain|PF08030:Ferric reductase NAD binding domain|PF01794:Ferric reductase like transmembrane component
ClCG10G015650	2.46105	2.69e-14	4.68e-13	maker-CGscf_0009-augustus-gene-5.455	- && Q9FYE5.1 RecName: Full=Probable sugar phosphate/phosphate translocator At5g04160 && PF03151:Triose-phosphate Transporter family
ClCG08G013630	1.51319	2.74e-14	4.76e-13	maker-CGscf_0017-augustus-gene-3.525	- && Q93VG8.1 RecName: Full=DeSI-like protein At4g17486 && PF05903:PPPDE putative peptidase domain
ClCG09G014390	5.80779	2.83e-14	4.92e-13	augustus_masked-CGscf_0063-processed-gene-0.21	- && Q9SYY4.1 RecName: Full=Elongation of fatty acids protein 3-like; Short=Protein ELO3-like; AltName: Full=Protein HIGH EXPRESSION OF OSMOTICALLY RESPONSIVE GENES 3; AltName: Full=Very long-chain fatty acid condensing enzyme HOS3; Short=VLCFA condensing enzyme HOS3 && PF01151:GNS1/SUR4 family
ClCG04G007070	1.36478	3e-14	5.2e-13	maker-CGscf_0027-augustus-gene-2.444	- && O80439.1 RecName: Full=30S ribosomal protein S31, chloroplastic; AltName: Full=Plastid-specific 30S ribosomal protein 4; Short=PSRP-4; Flags: Precursor && PF17067:Ribosomal protein S31e
ClCG01G020550	-2.23952	3.03e-14	5.25e-13	maker-CGscf_0015-snap-gene-1.678	- && Q8VYV9.1 RecName: Full=Aspartyl protease family protein 1; Flags: Precursor && PF14543:Xylanase inhibitor N-terminal|PF14541:Xylanase inhibitor C-terminal
ClCG01G011320	1.48944	3.06e-14	5.31e-13	maker-CGscf_0011-snap-gene-5.353	- && Q93ZX7.1 RecName: Full=Probable galacturonosyltransferase 4; AltName: Full=Like glycosyl transferase 3 && PF01501:Glycosyl transferase family 8
ClCG01G023270	1.69889	3.1e-14	5.36e-13	maker-CGscf_0043-augustus-gene-2.565	- && P21727.1 RecName: Full=Triose phosphate/phosphate translocator, chloroplastic; Short=cTPT; AltName: Full=E30; AltName: Full=p36; Flags: Precursor && PF03151:Triose-phosphate Transporter family
ClCG09G007080	-1.3232	3.18e-14	5.5e-13	maker-CGscf_0001-augustus-gene-6.372	- && Q94KE2.2 RecName: Full=Protein TIME FOR COFFEE && -
ClCG11G007710	2.30056	3.25e-14	5.61e-13	maker-CGscf_0016-augustus-gene-5.355	- && Q9C9N6.1 RecName: Full=Protein PLASTID MOVEMENT IMPAIRED 2; AltName: Full=Protein WEAK CHLOROPLAST MOVEMENT UNDER BLUE LIGHT 2; Short=Protein WEB2 && PF05701:Weak chloroplast movement under blue light
ClCG03G001570	1.48376	3.29e-14	5.67e-13	augustus_masked-CGscf_0010-processed-gene-9.536	- && Q9SNC3.1 RecName: Full=Fasciclin-like arabinogalactan protein 4; AltName: Full=Protein SALT OVERLY SENSITIVE 5; Flags: Precursor && PF02469:Fasciclin domain
ClCG06G011900	-1.01649	3.33e-14	5.74e-13	augustus_masked-CGscf_0013-processed-gene-3.410	- && - && -
ClCG01G018780	1.71637	3.53e-14	6.07e-13	maker-CGscf_0015-augustus-gene-2.549	- && - && PF13266:Protein of unknown function (DUF4057)
ClCG06G014620	1.34394	3.53e-14	6.07e-13	maker-CGscf_0013-augustus-gene-6.500	- && - && PF05623:Protein of unknown function (DUF789)
ClCG08G016530	3.21913	3.77e-14	6.48e-13	maker-CGscf_0017-augustus-gene-1.555	- && Q94JX5.1 RecName: Full=LIM domain-containing protein WLIM1; AltName: Full=Widely-expressed LIM protein 1; Short=AtWLIM1 && PF00412:LIM domain
ClCG08G010720	-2.96173	3.86e-14	6.63e-13	augustus_masked-CGscf_0017-processed-gene-6.545	- && Q9FG13.1 RecName: Full=Probable carboxylesterase 15; AltName: Full=AtCXE15 && PF07859:alpha/beta hydrolase fold
ClCG02G020010	-1.39959	3.97e-14	6.82e-13	maker-CGscf_0006-augustus-gene-0.502	- && Q8VZI8.1 RecName: Full=ATP-dependent zinc metalloprotease FTSH 10, mitochondrial; Short=AtFTSH10; Flags: Precursor && PF17862:AAA+ lid domain|PF00004:ATPase family associated with various cellular activities (AAA)|PF06480:FtsH Extracellular|PF01434:Peptidase family M41
ClCG03G015550	-5.38419	3.98e-14	6.82e-13	genemark-CGscf_0012-processed-gene-7.20	- && Q9LTS3.1 RecName: Full=Cytokinin dehydrogenase 3; AltName: Full=Cytokinin oxidase 3; Short=AtCKX3; Short=CKO 3; Flags: Precursor && PF01565:FAD binding domain|PF09265:Cytokinin dehydrogenase 1, FAD and cytokinin binding
ClCG03G005030	-3.56444	4e-14	6.85e-13	maker-CGscf_0010-snap-gene-6.593	- && Q9M0X5.1 RecName: Full=Cysteine-rich receptor-like protein kinase 25; Short=Cysteine-rich RLK25; Flags: Precursor && PF01657:Salt stress response/antifungal
ClCG03G008460	2.90261	4e-14	6.85e-13	maker-CGscf_0010-augustus-gene-1.311	- && Q94C59.2 RecName: Full=Patellin-4 && PF00650:CRAL/TRIO domain|PF03765:CRAL/TRIO, N-terminal domain
ClCG05G026230	2.0068	4.07e-14	6.95e-13	maker-CGscf_0071-augustus-gene-0.511	- && P09886.1 RecName: Full=Small heat shock protein, chloroplastic; Flags: Precursor && PF00011:Hsp20/alpha crystallin family
ClCG02G005980	-1.56725	4.13e-14	7.06e-13	maker-CGscf_0005s1645503e12290793-augustus-gene-8.371	- && Q9SEU7.2 RecName: Full=Thioredoxin M3, chloroplastic; Short=AtTrxm3; AltName: Full=Protein GFP ARRESTED TRAFFICKING 1; Flags: Precursor && PF00085:Thioredoxin
ClCG11G010230	2.32385	4.15e-14	7.09e-13	augustus_masked-CGscf_0037-processed-gene-2.14	- && Q41228.1 RecName: Full=Photosystem I reaction center subunit IV A, chloroplastic; Short=PSI-E A; Contains: RecName: Full=Photosystem I reaction center subunit IV A isoform 2; Flags: Precursor && PF02427:Photosystem I reaction centre subunit IV / PsaE
ClCG09G004500	-2.0475	4.21e-14	7.17e-13	augustus_masked-CGscf_0001-processed-gene-4.407	- && Q9FMY1.1 RecName: Full=Cytochrome P450 86B1 && PF00067:Cytochrome P450
ClCG09G022740	-2.14158	4.25e-14	7.23e-13	maker-CGscf_0033-augustus-gene-0.458	- && - && PF01464:Transglycosylase SLT domain
ClCG07G011350	0.99263	4.32e-14	7.35e-13	maker-CGscf_0008-augustus-gene-11.401	- && F4HSX9.1 RecName: Full=Protein KINESIN LIGHT CHAIN-RELATED 3 && PF17874:MalT-like TPR region|PF13424:Tetratricopeptide repeat
ClCG08G006190	-2.27072	4.42e-14	7.51e-13	maker-CGscf_0026-augustus-gene-3.787	- && Q9LMP1.1 RecName: Full=Wall-associated receptor kinase 2; Flags: Precursor && PF00069:Protein kinase domain|PF07714:Protein tyrosine kinase|PF13947:Wall-associated receptor kinase galacturonan-binding|PF07645:Calcium-binding EGF domain|PF12947:EGF domain
ClCG04G000540	2.4626	4.46e-14	7.57e-13	maker-CGscf_0044-snap-gene-1.729	- && Q9UKV5.2 RecName: Full=E3 ubiquitin-protein ligase AMFR; AltName: Full=Autocrine motility factor receptor; Short=AMF receptor; AltName: Full=RING finger protein 45; AltName: Full=RING-type E3 ubiquitin transferase AMFR; AltName: Full=gp78 && PF13639:Ring finger domain
ClCG02G003180	-2.27601	4.46e-14	7.57e-13	maker-CGscf_0052-augustus-gene-0.489	- && Q9LFH9.1 RecName: Full=L-type lectin-domain containing receptor kinase VIII.1; Short=LecRK-VIII.1; Flags: Precursor && PF00139:Legume lectin domain|PF07714:Protein tyrosine kinase
ClCG10G019000	1.23885	4.46e-14	7.57e-13	snap_masked-CGscf_0009-processed-gene-1.234	- && - && -
ClCG06G006380	2.48873	4.56e-14	7.72e-13	maker-CGscf_0003-snap-gene-7.445	- && Q0WQ41.1 RecName: Full=Type IV inositol polyphosphate 5-phosphatase 7; Short=At5PTase7; AltName: Full=Protein CVP2 LIKE 1; Short=Protein CVL1 && PF03372:Endonuclease/Exonuclease/phosphatase family
ClCG03G002370	-2.02643	4.63e-14	7.83e-13	maker-CGscf_0010-augustus-gene-8.412	- && Q9LQR0.1 RecName: Full=LOB domain-containing protein 1; AltName: Full=ASYMMETRIC LEAVES 2-like protein 8; Short=AS2-like protein 8 && PF03195:Lateral organ boundaries (LOB) domain
ClCG03G000670	-3.06972	4.75e-14	8.03e-13	maker-CGscf_0066-augustus-gene-0.583	- && - && -
ClCG03G017080	4.33544	4.76e-14	8.03e-13	maker-CGscf_0012-augustus-gene-8.464	- && Q9MA60.1 RecName: Full=Formin-like protein 11; Short=AtFH11; Flags: Precursor && PF02181:Formin Homology 2 Domain
ClCG08G013120	-0.999914	4.79e-14	8.09e-13	augustus_masked-CGscf_0017-processed-gene-4.57	- && P54765.1 RecName: Full=GTP-binding nuclear protein Ran1A && PF00071:Ras family
ClCG01G005220	2.02153	4.81e-14	8.11e-13	augustus_masked-CGscf_0019-processed-gene-5.639	- && F4K6F1.1 RecName: Full=Xyloglucan galactosyltransferase XLT2; AltName: Full=Glycosyltransferase 18; Short=AtGT18; AltName: Full=Protein XYLOGLUCAN L-SIDE CHAIN GALACTOSYLTRANSFERASE POSITION 2 && PF03016:Exostosin family
ClCG08G012460	-0.874549	4.93e-14	8.3e-13	augustus_masked-CGscf_0017-processed-gene-4.38	- && - && -
ClCG08G017530	4.76231	4.95e-14	8.33e-13	maker-CGscf_0017-snap-gene-0.681	- && Q9FXD8.2 RecName: Full=Probable pectate lyase 5; Flags: Precursor && PF00544:Pectate lyase
ClCG10G010650	1.3369	5.05e-14	8.49e-13	maker-CGscf_0020-augustus-gene-5.628	- && Q9SRY4.1 RecName: Full=Protein LOW PSII ACCUMULATION 1, chloroplastic; Flags: Precursor && PF11998:Low psii accumulation1 / Rep27
ClCG03G002850	2.92184	5.15e-14	8.66e-13	genemark-CGscf_0010-processed-gene-8.127	- && - && PF14389:Leucine-zipper of ternary complex factor MIP1|PF04784:Protein of unknown function, DUF547
ClCG02G019690	1.51763	5.24e-14	8.8e-13	maker-CGscf_0006-snap-gene-1.569	- && O50061.2 RecName: Full=50S ribosomal protein L4, chloroplastic; AltName: Full=CL4; AltName: Full=R-protein L4; Flags: Precursor && PF00573:Ribosomal protein L4/L1 family
ClCG07G009120	-2.74475	5.28e-14	8.86e-13	maker-CGscf_0008-augustus-gene-8.366	- && O64989.2 RecName: Full=Cytochrome P450 90B1; AltName: Full=Protein DWARF 4; Short=Dwarf4; AltName: Full=Steroid 22-alpha-hydroxylase && PF00067:Cytochrome P450
ClCG09G018460	2.82554	5.29e-14	8.86e-13	maker-CGscf_0022-snap-gene-0.429	- && Q9ZVX4.1 RecName: Full=UDP-glycosyltransferase 90A1 && PF00201:UDP-glucoronosyl and UDP-glucosyl transferase
ClCG01G004240	-1.53331	5.42e-14	9.07e-13	maker-CGscf_0024-augustus-gene-0.417	- && O65202.1 RecName: Full=Peroxisomal acyl-coenzyme A oxidase 1; Short=AOX 1; AltName: Full=Long-chain acyl-CoA oxidase; Short=AtCX1 && PF02770:Acyl-CoA dehydrogenase, middle domain|PF14749:Acyl-coenzyme A oxidase N-terminal|PF01756:Acyl-CoA oxidase
ClCG07G004960	1.44061	5.72e-14	9.57e-13	maker-CGscf_0018-augustus-gene-0.371	- && O22881.2 RecName: Full=Potassium transporter 2; Short=AtKT2; Short=AtKUP2; Short=AtPOT2 && PF02705:K+ potassium transporter
ClCG01G016980	-1.56237	5.75e-14	9.59e-13	maker-CGscf_0015-augustus-gene-4.494	- && O22176.1 RecName: Full=Probable WRKY transcription factor 15; AltName: Full=WRKY DNA-binding protein 15 && PF03106:WRKY DNA -binding domain|PF10533:Plant zinc cluster domain
ClCG05G026120	1.3597	5.75e-14	9.59e-13	maker-CGscf_0071-augustus-gene-0.503	- && Q9SAF0.1 RecName: Full=Oxysterol-binding protein-related protein 1D; AltName: Full=OSBP-related protein 1D && PF15413:Pleckstrin homology domain|PF01237:Oxysterol-binding protein
ClCG09G020080	1.03209	5.77e-14	9.61e-13	maker-CGscf_0033-augustus-gene-2.496	- && Q9FVI1.1 RecName: Full=Actin-depolymerizing factor 2; Short=ADF-2 && PF00241:Cofilin/tropomyosin-type actin-binding protein
ClCG08G005560	-1.47021	5.8e-14	9.67e-13	maker-CGscf_0026-augustus-gene-3.812	- && Q84QC1.1 RecName: Full=Gamma-glutamylcyclotransferase 2-3; Short=AtGGCT2;3; AltName: Full=Gamma-glutamyl cyclotransferase 2;3 && PF04752:ChaC-like protein
ClCG05G005240	-2.14498	5.82e-14	9.68e-13	maker-CGscf_0002-snap-gene-16.508	- && A2XQD3.1 RecName: Full=G-type lectin S-receptor-like serine/threonine-protein kinase LECRK2; Short=OsLecRK2; Flags: Precursor && PF01453:D-mannose binding lectin|PF00954:S-locus glycoprotein domain|PF07714:Protein tyrosine kinase
ClCG08G009940	-3.24973	5.85e-14	9.73e-13	maker-CGscf_0017-augustus-gene-6.725	- && - && PF13962:Domain of unknown function|PF12796:Ankyrin repeats (3 copies)
ClCG10G017020	1.66908	5.86e-14	9.73e-13	augustus_masked-CGscf_0009-processed-gene-3.355	- && - && -
ClCG10G016360	-4.10503	5.88e-14	9.76e-13	maker-CGscf_0009-augustus-gene-4.471	- && Q9FL41.1 RecName: Full=WAT1-related protein At5g07050 && -
ClCG05G009680	1.63776	6.02e-14	9.99e-13	maker-CGscf_0002-augustus-gene-10.426	- && Q949M8.1 RecName: Full=Probable 3-hydroxyisobutyrate dehydrogenase-like 3, mitochondrial; Short=HIBADH-like && PF03446:NAD binding domain of 6-phosphogluconate dehydrogenase|PF14833:NAD-binding of NADP-dependent 3-hydroxyisobutyrate dehydrogenase
ClCG10G011190	-2.5921	6.63e-14	1.1e-12	augustus_masked-CGscf_0009-processed-gene-10.349	- && - && -
ClCG11G015270	-2.36441	6.67e-14	1.1e-12	maker-CGscf_0014-snap-gene-3.604	- && Q9LME2.1 RecName: Full=Synaptonemal complex protein 1; AltName: Full=Synaptonemal complex central region protein ZYP1a && -
ClCG09G022500	-2.80419	6.69e-14	1.11e-12	genemark-CGscf_0033-processed-gene-0.168	- && Q8VWJ2.1 RecName: Full=Probable WRKY transcription factor 28; AltName: Full=WRKY DNA-binding protein 28 && -
ClCG03G010860	-1.34547	6.72e-14	1.11e-12	maker-CGscf_0032-snap-gene-3.435	- && - && PF05212:Protein of unknown function (DUF707)
ClCG09G002790	-2.15281	6.9e-14	1.14e-12	maker-CGscf_0001-augustus-gene-2.516	- && - && PF00903:Glyoxalase/Bleomycin resistance protein/Dioxygenase superfamily
ClCG11G017360	-3.96629	7.03e-14	1.16e-12	maker-CGscf_0014-augustus-gene-1.440	- && Q54XK2.1 RecName: Full=Protein transport protein Sec61 subunit alpha; AltName: Full=Secretory 61 complex subunit alpha && PF10559:Plug domain of Sec61p|PF00344:SecY translocase
ClCG07G015260	1.53519	7.18e-14	1.18e-12	maker-CGscf_0034-augustus-gene-2.436	- && Q8VZR6.1 RecName: Full=Inositol transporter 1 && PF00083:Sugar (and other) transporter
ClCG06G008630	1.78558	7.22e-14	1.19e-12	maker-CGscf_0003-augustus-gene-12.422	- && Q8S9D1.1 RecName: Full=Pentatricopeptide repeat-containing protein At5g21222; AltName: Full=SNF1-like protein kinase AtC401 && PF13812:Pentatricopeptide repeat domain|PF13041:PPR repeat family
ClCG01G011180	-1.10887	7.36e-14	1.21e-12	augustus_masked-CGscf_0011-processed-gene-5.277	- && Q9FIK7.1 RecName: Full=Probable acetyl-CoA acetyltransferase, cytosolic 2; AltName: Full=Cytosolic acetoacetyl-CoA thiolase 2; Short=Thiolase 2 && PF02803:Thiolase, C-terminal domain|PF00108:Thiolase, N-terminal domain
ClCG01G018240	-3.54736	7.4e-14	1.22e-12	maker-CGscf_0015-augustus-gene-3.528	- && - && PF14686:Polysaccharide lyase family 4, domain II|PF06045:Rhamnogalacturonate lyase family|PF14683:Polysaccharide lyase family 4, domain III
ClCG11G013990	-0.974872	7.69e-14	1.26e-12	genemark-CGscf_0014-processed-gene-5.110	- && Q9LDK9.1 RecName: Full=Beta-adaptin-like protein A; Short=At-bA-Ad; Short=At-betaA-Ad; AltName: Full=AP complex subunit beta-A; AltName: Full=Adaptor protein complex AP subunit beta-A; AltName: Full=Beta-adaptin A; AltName: Full=Clathrin assembly protein complex beta large chain A && PF01602:Adaptin N terminal region|PF09066:Beta2-adaptin appendage, C-terminal sub-domain
ClCG09G014060	-1.37177	7.8e-14	1.28e-12	maker-CGscf_0001-snap-gene-22.515	- && - && PF12937:F-box-like
ClCG02G006360	-1.64619	8.01e-14	1.31e-12	augustus_masked-CGscf_0005s1645503e12290793-processed-gene-8.300	- && Q9MB73.1 RecName: Full=Limonoid UDP-glucosyltransferase; Short=LGTase; Short=Limonoid GTase; Short=Limonoid glucosyltransferase && PF00201:UDP-glucoronosyl and UDP-glucosyl transferase
ClCG02G016640	2.56385	8.11e-14	1.33e-12	maker-CGscf_0006-augustus-gene-4.404	- && O24542.1 RecName: Full=Auxin-induced protein 22D; AltName: Full=Indole-3-acetic acid-induced protein ARG13 && PF02309:AUX/IAA family
ClCG11G001310	2.41831	8.55e-14	1.4e-12	maker-CGscf_0021-snap-gene-1.689	- && Q9ZVF2.1 RecName: Full=MLP-like protein 329 && PF00407:Pathogenesis-related protein Bet v I family
ClCG11G018310	-6.42948	8.56e-14	1.4e-12	maker-CGscf_0014-snap-gene-0.592	- && P82787.2 RecName: Full=Defensin-like protein 19; AltName: Full=Defensin AMP1 protein; AltName: Full=Low-molecular-weight cysteine-rich protein 78; Short=Protein LCR78; AltName: Full=Plant defensin 1.4; Flags: Precursor && PF00304:Gamma-thionin family
ClCG05G019240	1.27918	8.61e-14	1.41e-12	maker-CGscf_0004-augustus-gene-5.541	- && Q9XJ27.1 RecName: Full=30S ribosomal protein S9, chloroplastic; Flags: Precursor && PF00380:Ribosomal protein S9/S16
ClCG03G004940	2.468	8.9e-14	1.45e-12	augustus_masked-CGscf_0010-processed-gene-6.374	- && Q9M0Y9.1 RecName: Full=CRIB domain-containing protein RIC10; AltName: Full=ROP-interactive CRIB motif-containing protein 10; AltName: Full=Target of ROP protein RIC10 && PF00786:P21-Rho-binding domain
ClCG11G017820	1.23019	8.99e-14	1.47e-12	maker-CGscf_0014-augustus-gene-1.477	- && Q9ASV6.1 RecName: Full=30S ribosomal protein S20, chloroplastic; Flags: Precursor && PF01649:Ribosomal protein S20
ClCG06G011200	-1.54397	9.33e-14	1.52e-12	maker-CGscf_0013-augustus-gene-1.401	- && - && -
ClCG09G003450	1.02161	9.8e-14	1.59e-12	maker-CGscf_0001-augustus-gene-3.534	- && - && -
ClCG03G013170	-2.92268	1.02e-13	1.66e-12	genemark-CGscf_0012-processed-gene-3.80	- && - && PF01107:Viral movement protein (MP)
ClCG09G020750	1.46588	1.03e-13	1.67e-12	maker-CGscf_0033-augustus-gene-2.470	- && - && -
ClCG08G012090	-3.57317	1.03e-13	1.67e-12	genemark-CGscf_0017-processed-gene-5.14	- && C0LGX3.1 RecName: Full=LRR receptor-like serine/threonine-protein kinase HSL2; AltName: Full=Protein HAESA-LIKE2; Flags: Precursor && PF13855:Leucine rich repeat|PF00069:Protein kinase domain
ClCG02G009230	2.72541	1.2e-13	1.95e-12	maker-CGscf_0005s1645503e12290793-augustus-gene-2.352	- && - && -
ClCG02G017160	-2.05308	1.2e-13	1.95e-12	augustus_masked-CGscf_0006-processed-gene-3.376	- && - && -
ClCG07G013860	2.27432	1.28e-13	2.07e-12	augustus_masked-CGscf_0034-processed-gene-3.450	- && - && PF05553:Cotton fibre expressed protein
ClCG08G010580	-1.82121	1.31e-13	2.12e-12	augustus_masked-CGscf_0017-processed-gene-6.550	- && Q8LJW3.1 RecName: Full=ACT domain-containing protein ACR4; AltName: Full=Protein ACT DOMAIN REPEATS 4 && PF01842:ACT domain
ClCG11G005980	-3.11827	1.32e-13	2.13e-12	maker-CGscf_0005s1e1644131-augustus-gene-0.812	- && Q9SIY8.1 RecName: Full=Laccase-5; AltName: Full=Benzenediol:oxygen oxidoreductase 5; AltName: Full=Diphenol oxidase 5; AltName: Full=Urishiol oxidase 5; Flags: Precursor && PF00394:Multicopper oxidase|PF07731:Multicopper oxidase|PF07732:Multicopper oxidase
ClCG08G017630	-0.978493	1.33e-13	2.14e-12	maker-CGscf_0017-augustus-gene-0.554	- && Q9URZ0.1 RecName: Full=Alpha-galactosidase mel1; AltName: Full=Alpha-D-galactoside galactohydrolase; AltName: Full=Melibiase; Flags: Precursor && PF17801:Alpha galactosidase C-terminal beta sandwich domain
ClCG09G017060	-6.55649	1.35e-13	2.17e-12	maker-CGscf_0022-augustus-gene-2.381	- && Q8GWP0.1 RecName: Full=Transcription factor MYB39; AltName: Full=Myb-related protein 39; Short=AtMYB39 && PF00249:Myb-like DNA-binding domain
ClCG09G014340	6.31563	1.36e-13	2.19e-12	snap_masked-CGscf_0063-processed-gene-0.443	- && - && -
ClCG01G021890	2.66197	1.36e-13	2.19e-12	maker-CGscf_0015-snap-gene-0.724	- && - && PF06045:Rhamnogalacturonate lyase family|PF14686:Polysaccharide lyase family 4, domain II|PF14683:Polysaccharide lyase family 4, domain III
ClCG09G007520	2.99695	1.39e-13	2.23e-12	maker-CGscf_0001-augustus-gene-6.394	- && O24542.1 RecName: Full=Auxin-induced protein 22D; AltName: Full=Indole-3-acetic acid-induced protein ARG13 && PF02309:AUX/IAA family
ClCG02G007910	1.61481	1.41e-13	2.26e-12	augustus_masked-CGscf_0005s1645503e12290793-processed-gene-5.298	- && O24629.1 RecName: Full=RNA polymerase sigma factor sigA; Short=Sigma factor A; Short=Sigma-A; AltName: Full=RNA polymerase sigma factor sig1; Short=Atsig1; Short=Sigma factor 1; AltName: Full=RNA polymerase sigma factor sig2; Short=Atsig2; Short=Sigma factor 2; AltName: Full=RNA polymerase sigma factor sigB; Short=Sigma factor B; Short=Sigma-B; Flags: Precursor && PF04542:Sigma-70 region 2|P…
ClCG08G010290	-1.88898	1.47e-13	2.36e-12	genemark-CGscf_0017-processed-gene-6.96	- && Q9FZE0.1 RecName: Full=Beta-glucosidase 40; Short=AtBGLU40; Flags: Precursor && PF00232:Glycosyl hydrolase family 1
ClCG02G022670	-1.4201	1.48e-13	2.38e-12	maker-CGscf_0038-snap-gene-1.565	- && Q5VYK3.2 RecName: Full=Proteasome-associated protein ECM29 homolog; Short=Ecm29 && PF13001:Proteasome stabiliser
ClCG07G011390	2.46582	1.53e-13	2.45e-12	maker-CGscf_0008-augustus-gene-11.427	- && Q0WVN5.2 RecName: Full=Cellulose synthase-like protein G3; Short=AtCslG3 && PF03552:Cellulose synthase
ClCG01G006970	2.02768	1.6e-13	2.56e-12	augustus_masked-CGscf_0019-processed-gene-3.35	- && Q66GP4.1 RecName: Full=Pentatricopeptide repeat-containing protein At5g13770, chloroplastic; Flags: Precursor && PF13041:PPR repeat family|PF13812:Pentatricopeptide repeat domain
ClCG03G017930	2.4618	1.63e-13	2.61e-12	augustus_masked-CGscf_0012-processed-gene-9.372	- && Q9LW63.1 RecName: Full=Putative pentatricopeptide repeat-containing protein At3g23330 && PF14432:DYW family of nucleic acid deaminases|PF13041:PPR repeat family
ClCG07G005760	-1.86996	1.63e-13	2.61e-12	maker-CGscf_0018-augustus-gene-3.304	- && Q9CAB7.1 RecName: Full=Probable peroxygenase 4; Short=AtPXG4; AltName: Full=Caleosin-4 && PF05042:Caleosin related protein
ClCG01G017740	-3.73743	1.66e-13	2.65e-12	augustus_masked-CGscf_0015-processed-gene-3.412	- && Q9FHP1.1 RecName: Full=ACT domain-containing protein ACR1; AltName: Full=Protein ACT DOMAIN REPEATS 1 && PF01842:ACT domain
ClCG05G011180	1.86342	1.77e-13	2.82e-12	augustus_masked-CGscf_0002-processed-gene-8.330	- && - && PF00407:Pathogenesis-related protein Bet v I family
ClCG07G014240	1.26103	1.78e-13	2.84e-12	maker-CGscf_0034-augustus-gene-3.543	- && - && PF07460:NUMOD3 motif (2 copies)
ClCG02G010700	2.40872	1.82e-13	2.9e-12	maker-CGscf_0051-snap-gene-0.372	- && P93025.2 RecName: Full=Phototropin-2; AltName: Full=Defective in chloroplast avoidance protein 1; AltName: Full=Non-phototropic hypocotyl 1-like protein 1; Short=AtKin7; Short=NPH1-like protein 1 && PF00069:Protein kinase domain|PF13426:PAS domain
ClCG09G011260	3.27759	1.86e-13	2.97e-12	maker-CGscf_0001-augustus-gene-11.349	- && O48766.1 RecName: Full=Endoglucanase 11; AltName: Full=Endo-1,4-beta glucanase 11; Flags: Precursor && PF00759:Glycosyl hydrolase family 9
ClCG02G021950	3.23176	1.89e-13	3.01e-12	maker-CGscf_0038-augustus-gene-2.650	- && Q9FK81.1 RecName: Full=Stress-response A/B barrel domain-containing protein At5g22580; AltName: Full=Uncharacterized protein At5g22580 && PF07876:Stress responsive A/B Barrel Domain
ClCG01G006110	2.77662	1.94e-13	3.09e-12	maker-CGscf_0019-augustus-gene-4.360	- && A2RVM8.1 RecName: Full=Heavy metal-associated isoprenylated plant protein 37; Short=AtHIP37; Flags: Precursor && PF00403:Heavy-metal-associated domain
ClCG02G022320	2.2394	2e-13	3.18e-12	maker-CGscf_0038-augustus-gene-2.695	- && - && -
ClCG02G023050	1.7135	2.05e-13	3.26e-12	maker-CGscf_0038-augustus-gene-1.456	- && - && PF03435:Saccharopine dehydrogenase NADP binding domain
ClCG09G004610	3.56791	2.05e-13	3.26e-12	genemark-CGscf_0001-processed-gene-4.114	- && P93472.1 RecName: Full=Delta(24)-sterol reductase; AltName: Full=Cell elongation protein diminuto && PF01565:FAD binding domain
ClCG04G010290	-1.12777	2.08e-13	3.29e-12	genemark-CGscf_0059-processed-gene-0.212	- && P54968.2 RecName: Full=IAA-amino acid hydrolase ILR1; Flags: Precursor && PF01546:Peptidase family M20/M25/M40|PF07687:Peptidase dimerisation domain
ClCG04G010680	3.50226	2.1e-13	3.32e-12	maker-CGscf_0059-augustus-gene-0.700	- && P50699.2 RecName: Full=Thaumatin-like protein; Flags: Precursor && PF00314:Thaumatin family
ClCG04G009070	3.59711	2.12e-13	3.36e-12	maker-CGscf_0027-snap-gene-0.604	- && Q8L8B8.1 RecName: Full=Cytokinin riboside 5'-monophosphate phosphoribohydrolase LOG3; AltName: Full=Protein LONELY GUY 3 && PF03641:Possible lysine decarboxylase
ClCG07G000430	1.74606	2.13e-13	3.36e-12	maker-CGscf_0042-augustus-gene-2.589	- && F4HZB5.1 RecName: Full=Protein NETWORKED 1D && PF07765:KIP1-like protein
ClCG11G015460	-3.02571	2.21e-13	3.49e-12	maker-CGscf_0014-augustus-gene-3.506	- && Q6NQB7.1 RecName: Full=Beta-1,3-galactosyltransferase 7 && PF01762:Galactosyltransferase|PF13334:Domain of unknown function (DUF4094)
ClCG07G008240	2.65139	2.25e-13	3.55e-12	maker-CGscf_0008-augustus-gene-6.349	- && - && PF13867:Sin3 binding region of histone deacetylase complex subunit SAP30
ClCG05G022940	2.6144	2.27e-13	3.58e-12	augustus_masked-CGscf_0004-processed-gene-2.353	- && Q9LS40.1 RecName: Full=Protein ASPARTIC PROTEASE IN GUARD CELL 1; Short=AtASPG1; Flags: Precursor && PF14543:Xylanase inhibitor N-terminal|PF14541:Xylanase inhibitor C-terminal
ClCG01G021710	-3.42497	2.29e-13	3.61e-12	maker-CGscf_0015-snap-gene-0.680	- && Q94AU9.1 RecName: Full=Chaperonin-like RBCX protein 1, chloroplastic; Short=AtRBCX1; Flags: Precursor && PF02341:RbcX protein
ClCG10G006460	-1.55566	2.29e-13	3.61e-12	maker-CGscf_0007-augustus-gene-8.368	- && - && -
ClCG10G011860	1.35431	2.42e-13	3.81e-12	augustus_masked-CGscf_0009-processed-gene-9.331	- && - && PF02620:Large ribosomal RNA subunit accumulation protein YceD
ClCG01G003150	-1.94394	2.46e-13	3.86e-12	maker-CGscf_0024-augustus-gene-1.455	- && Q29Q28.1 RecName: Full=UDP-galactose/UDP-glucose transporter 2; Short=AtUTr2 && PF08449:UAA transporter family
ClCG06G007210	1.90439	2.65e-13	4.15e-12	maker-CGscf_0003-augustus-gene-8.402	- && Q9SL05.1 RecName: Full=Protein PROTON GRADIENT REGULATION 5, chloroplastic; Flags: Precursor && -
ClCG06G006750	2.19933	2.65e-13	4.16e-12	augustus_masked-CGscf_0003-processed-gene-7.364	- && Q84WL6.1 RecName: Full=Protein WVD2-like 3; AltName: Full=Protein WAVE-DAMPENED 2-LIKE3 && PF06886:Targeting protein for Xklp2 (TPX2)
ClCG08G005800	-2.01507	2.66e-13	4.16e-12	maker-CGscf_0026-augustus-gene-3.764	- && Q9XF61.1 RecName: Full=Protein disulfide-isomerase; Short=PDI; Flags: Precursor [Datisca glomerata] && PF00085:Thioredoxin|PF13848:Thioredoxin-like domain
ClCG02G007630	3.12447	2.68e-13	4.19e-12	maker-CGscf_0005s1645503e12290793-augustus-gene-6.320	- && P31687.2 RecName: Full=4-coumarate--CoA ligase 2; Short=4CL 2; AltName: Full=4-coumaroyl-CoA synthase 2; AltName: Full=Clone 4CL16 && PF13193:AMP-binding enzyme C-terminal domain|PF00501:AMP-binding enzyme
ClCG01G012210	-1.10459	2.77e-13	4.33e-12	maker-CGscf_0011-augustus-gene-9.385	- && Q9ZQG9.2 RecName: Full=Glucan endo-1,3-beta-glucosidase 14; AltName: Full=(1->3)-beta-glucan endohydrolase 14; Short=(1->3)-beta-glucanase 14; AltName: Full=Beta-1,3-endoglucanase 14; Short=Beta-1,3-glucanase 14; Flags: Precursor && PF00332:Glycosyl hydrolases family 17
ClCG05G007000	1.46892	2.82e-13	4.4e-12	maker-CGscf_0002-snap-gene-13.527	- && Q9SX68.1 RecName: Full=50S ribosomal protein L18, chloroplastic; AltName: Full=CL18; Flags: Precursor && PF00861:Ribosomal L18 of archaea, bacteria, mitoch. and chloroplast
ClCG08G002820	-5.66434	2.85e-13	4.44e-12	augustus_masked-CGscf_0039-processed-gene-1.278	- && - && -
ClCG04G010450	-0.93404	2.85e-13	4.45e-12	maker-CGscf_0059-augustus-gene-0.689	- && Q9LVI9.1 RecName: Full=Dihydropyrimidine dehydrogenase (NADP(+)), chloroplastic; Short=DHPDH; Short=DPD; AltName: Full=Dihydroorotate dehydrogenase-like protein; AltName: Full=Dihydrothymine dehydrogenase; AltName: Full=Dihydrouracil dehydrogenase; AltName: Full=Protein PYRIMIDINE 1; Flags: Precursor && PF01180:Dihydroorotate dehydrogenase
ClCG03G015350	-0.888218	2.87e-13	4.47e-12	genemark-CGscf_0012-processed-gene-6.194	- && Q9S7U9.2 RecName: Full=Mitogen-activated protein kinase kinase 2; Short=AtMAP2Kbeta; Short=AtMKK2; Short=MAP kinase kinase 2 && PF00069:Protein kinase domain
ClCG06G012150	-2.75925	2.87e-13	4.47e-12	maker-CGscf_0013-augustus-gene-3.504	- && Q91XA9.2 RecName: Full=Acidic mammalian chitinase; Short=AMCase; AltName: Full=YNL; Flags: Precursor && PF00704:Glycosyl hydrolases family 18
ClCG07G008030	1.41002	2.87e-13	4.47e-12	maker-CGscf_0008-augustus-gene-5.309	- && C0LGH8.1 RecName: Full=Probable LRR receptor-like serine/threonine-protein kinase At1g63430; Flags: Precursor && PF07714:Protein tyrosine kinase|PF08263:Leucine rich repeat N-terminal domain
ClCG01G017770	-2.84681	2.9e-13	4.51e-12	maker-CGscf_0015-augustus-gene-3.508	- && Q9M2Y0.2 RecName: Full=Phytosulfokines 3; Short=AtPSK3; Contains: RecName: Full=Phytosulfokine-alpha; Short=PSK-alpha; Short=Phytosulfokine-a; Contains: RecName: Full=Phytosulfokine-beta; Short=PSK-beta; Short=Phytosulfokine-b; Flags: Precursor && PF06404:Phytosulfokine precursor protein (PSK)
ClCG10G000360	-3.893	2.91e-13	4.52e-12	maker-CGscf_0030-augustus-gene-0.536	- && Q9SEY5.1 RecName: Full=Probable acyl-activating enzyme 2; AltName: Full=AMP-binding protein 2; Short=AtAMPBP2 && PF13193:AMP-binding enzyme C-terminal domain|PF00501:AMP-binding enzyme
ClCG06G015690	2.73031	2.93e-13	4.54e-12	maker-CGscf_0013-augustus-gene-7.521	- && Q9SD84.1 RecName: Full=PLASMODESMATA CALLOSE-BINDING PROTEIN 2; Short=AtPDCB2; AltName: Full=Glucan endo-1,3-beta-glucosidase-like protein 3; Flags: Precursor && PF07983:X8 domain
ClCG07G011870	2.31817	2.94e-13	4.56e-12	maker-CGscf_0008-augustus-gene-11.449	- && Q8GWB2.1 RecName: Full=Protein NEOXANTHIN-DEFICIENT 1 && PF00450:Serine carboxypeptidase
ClCG07G005140	2.63484	2.96e-13	4.58e-12	maker-CGscf_0018-augustus-gene-1.379	- && Q9LY03.1 RecName: Full=Probable LRR receptor-like serine/threonine-protein kinase IRK; AltName: Full=Inflorescence and root apices receptor-like kinase; Flags: Precursor && PF07714:Protein tyrosine kinase|PF08263:Leucine rich repeat N-terminal domain|PF13855:Leucine rich repeat
ClCG01G019530	-2.26022	3.03e-13	4.69e-12	maker-CGscf_0015-augustus-gene-2.564	- && Q9UU99.1 RecName: Full=CRAL-TRIO domain-containing protein C23B6.04c && PF10294:Lysine methyltransferase|PF00650:CRAL/TRIO domain
ClCG06G017670	-1.04545	3.06e-13	4.74e-12	maker-CGscf_0013-snap-gene-8.957	- && Q921I2.2 RecName: Full=Kelch domain-containing protein 4 && PF13418:Galactose oxidase, central domain|PF13415:Galactose oxidase, central domain|PF13422:Domain of unknown function (DUF4110)
ClCG07G010520	-6.25113	3.13e-13	4.84e-12	genemark-CGscf_0008-processed-gene-10.107	- && Q6H9K0.1 RecName: Full=Exopolygalacturonase; AltName: Full=Pollen allergen Pla a 2; AltName: Allergen=Pla a 2; Flags: Precursor && PF00295:Glycosyl hydrolases family 28
ClCG05G005320	2.53768	3.2e-13	4.94e-12	snap_masked-CGscf_0002-processed-gene-15.371	- && P55229.3 RecName: Full=Glucose-1-phosphate adenylyltransferase large subunit 1, chloroplastic; AltName: Full=ADP-glucose pyrophosphorylase; AltName: Full=ADP-glucose synthase; AltName: Full=AGPase S; AltName: Full=Alpha-D-glucose-1-phosphate adenyl transferase; Flags: Precursor && PF00483:Nucleotidyl transferase
ClCG09G004400	1.19749	3.21e-13	4.95e-12	maker-CGscf_0001-augustus-gene-3.573	- && Q9LY66.1 RecName: Full=50S ribosomal protein L1, chloroplastic; AltName: Full=CL1; Flags: Precursor && PF00687:Ribosomal protein L1p/L10e family
ClCG03G002360	-1.71043	3.22e-13	4.96e-12	maker-CGscf_0010-augustus-gene-9.553	- && Q9SK08.2 RecName: Full=LOB domain-containing protein 11; AltName: Full=ASYMMETRIC LEAVES 2-like protein 7; Short=AS2-like protein 7 && PF03195:Lateral organ boundaries (LOB) domain
ClCG02G023300	2.53714	3.23e-13	4.97e-12	maker-CGscf_0038-augustus-gene-1.448	- && Q70E96.2 RecName: Full=Aldehyde dehydrogenase family 3 member F1 && PF00171:Aldehyde dehydrogenase family
ClCG07G014530	-1.26211	3.27e-13	5.04e-12	maker-CGscf_0034-augustus-gene-3.586	- && Q9XG77.1 RecName: Full=Proteasome subunit alpha type-6; AltName: Full=20S proteasome alpha subunit A; AltName: Full=20S proteasome subunit alpha-1 && PF00227:Proteasome subunit|PF10584:Proteasome subunit A N-terminal signature
ClCG10G021190	-3.30679	3.31e-13	5.08e-12	maker-CGscf_0061-snap-gene-0.1019	- && Q0WQX7.1 RecName: Full=RHOMBOID-like protein 1; Short=AtRBL1 && PF01694:Rhomboid family
ClCG08G002080	-5.88439	3.34e-13	5.14e-12	genemark-CGscf_0053-processed-gene-1.90	- && - && -
ClCG03G005390	-4.18914	3.44e-13	5.27e-12	maker-CGscf_0010-snap-gene-6.578	- && Q9LPZ9.2 RecName: Full=G-type lectin S-receptor-like serine/threonine-protein kinase SD1-13; AltName: Full=Calmodulin-binding receptor-like protein kinase 1; AltName: Full=Receptor-like protein kinase 2; AltName: Full=S-domain-1 (SD1) receptor kinase 13; Short=SD1-13; Flags: Precursor && PF08276:PAN-like domain|PF00954:S-locus glycoprotein domain|PF11883:Domain of unknown function (DUF3403)|…
ClCG06G002050	-1.90619	3.63e-13	5.57e-12	maker-CGscf_0003-snap-gene-2.435	- && - && -
ClCG01G012680	1.60366	3.67e-13	5.62e-12	maker-CGscf_0029-augustus-gene-2.383	- && Q3E7D0.3 RecName: Full=Nucleobase-ascorbate transporter 12; Short=AtNAT12 && PF00860:Permease family
ClCG07G016880	-1.62455	3.77e-13	5.77e-12	maker-CGscf_0034-augustus-gene-0.446	- && O49561.2 RecName: Full=Gibberellin 2-beta-dioxygenase 8; AltName: Full=GA 2-oxidase 8; AltName: Full=Gibberellin 2-beta-hydroxylase 8; AltName: Full=Gibberellin 2-oxidase 8 && PF14226:non-haem dioxygenase in morphine synthesis N-terminal|PF03171:2OG-Fe(II) oxygenase superfamily
ClCG10G006400	-1.3486	3.86e-13	5.9e-12	augustus_masked-CGscf_0007-processed-gene-8.348	- && Q9C5E5.1 RecName: Full=Diacylglycerol kinase 5; Short=AtDGK5; Short=DAG kinase 5; AltName: Full=Diglyceride kinase 5; Short=DGK 5 && PF00781:Diacylglycerol kinase catalytic domain|PF00609:Diacylglycerol kinase accessory domain
ClCG11G014990	1.29907	3.87e-13	5.91e-12	maker-CGscf_0014-augustus-gene-4.460	- && D7STK2.1 RecName: Full=Glutamyl-tRNA(Gln) amidotransferase subunit C, chloroplastic/mitochondrial; Short=Glu-AdT subunit C; Flags: Precursor && PF02686:Glu-tRNAGln amidotransferase C subunit
ClCG10G016630	1.81935	3.89e-13	5.94e-12	maker-CGscf_0009-snap-gene-4.528	- && P72749.1 RecName: Full=GTP-binding protein TypA/BipA homolog && PF03144:Elongation factor Tu domain 2|PF00679:Elongation factor G C-terminus|PF00009:Elongation factor Tu GTP binding domain
ClCG01G009940	-1.32384	3.91e-13	5.97e-12	augustus_masked-CGscf_0011-processed-gene-1.9	- && H9BFQ2.1 RecName: Full=Tropinone reductase-like 3 && PF13561:Enoyl-(Acyl carrier protein) reductase
ClCG11G018720	2.62915	3.93e-13	5.99e-12	augustus_masked-CGscf_0014-processed-gene-0.427	- && P48350.1 RecName: Full=Catalase isozyme 1 [Cucurbita pepo] && PF00199:Catalase|PF06628:Catalase-related immune-responsive
ClCG10G020660	1.71208	4.01e-13	6.1e-12	maker-CGscf_0009-augustus-gene-0.479	- && - && -
ClCG10G022570	-1.33471	4.02e-13	6.13e-12	maker-CGscf_0061-augustus-gene-0.831	- && Q9LZX1.1 RecName: Full=Protein LURP-one-related 15 && PF04525:LURP-one-related
ClCG10G022130	1.44268	4.06e-13	6.17e-12	augustus_masked-CGscf_0061-processed-gene-0.634	- && Q39963.1 RecName: Full=Probable pyridoxal 5'-phosphate synthase subunit PDX1; Short=PLP synthase subunit PDX1; AltName: Full=Ethylene-inducible protein HEVER && PF01680:SOR/SNZ family
ClCG03G017090	-2.95748	4.07e-13	6.18e-12	genemark-CGscf_0012-processed-gene-8.103	- && Q948T9.1 RecName: Full=Respiratory burst oxidase homolog protein B; AltName: Full=NADPH oxidase RBOHB; AltName: Full=StRBOHB && PF08030:Ferric reductase NAD binding domain|PF08414:Respiratory burst NADPH oxidase|PF08022:FAD-binding domain|PF01794:Ferric reductase like transmembrane component
ClCG05G025140	2.65148	4.07e-13	6.18e-12	maker-CGscf_0004-augustus-gene-0.492	- && F4I5D5.1 RecName: Full=WAT1-related protein At1g70260 && PF00892:EamA-like transporter family
ClCG01G000440	2.25257	4.11e-13	6.23e-12	maker-CGscf_0024-augustus-gene-3.953	- && Q9FK05.1 RecName: Full=Probable pectinesterase/pectinesterase inhibitor 61; Includes: RecName: Full=Pectinesterase inhibitor 61; AltName: Full=Pectin methylesterase inhibitor 61; Includes: RecName: Full=Pectinesterase 61; Short=PE 61; AltName: Full=AtPMEpcrF; AltName: Full=Pectin methylesterase 61; Short=AtPME61 && PF04043:Plant invertase/pectin methylesterase inhibitor|PF01095:Pectinesterase
ClCG11G018680	-1.19804	4.29e-13	6.5e-12	maker-CGscf_0014-augustus-gene-0.479	- && O60762.1 RecName: Full=Dolichol-phosphate mannosyltransferase subunit 1; AltName: Full=Dolichol-phosphate mannose synthase subunit 1; Short=DPM synthase subunit 1; AltName: Full=Dolichyl-phosphate beta-D-mannosyltransferase subunit 1; AltName: Full=Mannose-P-dolichol synthase subunit 1; Short=MPD synthase subunit 1 && PF00535:Glycosyl transferase family 2
ClCG08G009230	2.35095	4.29e-13	6.5e-12	maker-CGscf_0026-augustus-gene-0.481	- && Q8LPQ8.2 RecName: Full=Monosaccharide-sensing protein 2; AltName: Full=Sugar transporter MSSP2 && PF00083:Sugar (and other) transporter
ClCG05G012750	-5.68263	4.32e-13	6.53e-12	maker-CGscf_0002-snap-gene-3.428	- && Q9FMU6.1 RecName: Full=Mitochondrial phosphate carrier protein 3, mitochondrial; AltName: Full=Mitochondrial phosphate transporter 3; Short=MPT3; AltName: Full=Phosphate transporter 3;1; Flags: Precursor && PF00153:Mitochondrial carrier protein
ClCG02G021030	2.47898	4.33e-13	6.54e-12	maker-CGscf_0038-augustus-gene-2.686	- && Q9ZTX9.1 RecName: Full=Auxin response factor 4 && PF02309:AUX/IAA family|PF06507:Auxin response factor
ClCG03G012880	1.98236	4.33e-13	6.54e-12	maker-CGscf_0012-augustus-gene-3.285	- && Q56YA5.2 RecName: Full=Serine--glyoxylate aminotransferase; AltName: Full=Alanine--glyoxylate aminotransferase; Short=AGT; AltName: Full=Asparagine aminotransferase; AltName: Full=Serine--pyruvate aminotransferase && PF00266:Aminotransferase class-V
ClCG08G012880	1.45743	4.41e-13	6.65e-12	maker-CGscf_0017-snap-gene-4.571	- && P82715.3 RecName: Full=PsbP domain-containing protein 5, chloroplastic; AltName: Full=OEC23-like protein 6; AltName: Full=PsbP-related thylakoid lumenal protein 4; AltName: Full=Thylakoid lumenal 35.8 kDa protein; Flags: Precursor && -
ClCG08G017440	1.30818	4.41e-13	6.65e-12	snap_masked-CGscf_0017-processed-gene-0.321	- && Q8LDL0.1 RecName: Full=Protein HHL1, chloroplastic; AltName: Full=Hypersensitive to high light 1; Flags: Precursor && -
ClCG01G019020	1.25068	4.45e-13	6.71e-12	maker-CGscf_0015-augustus-gene-2.537	- && - && PF00168:C2 domain
ClCG10G020710	1.66096	4.59e-13	6.91e-12	maker-CGscf_0009-augustus-gene-0.436	- && Q9LHJ9.1 RecName: Full=Probable protein phosphatase 2C 38; Short=AtPP2C38 && PF00481:Protein phosphatase 2C
ClCG11G007120	1.32365	4.63e-13	6.96e-12	augustus_masked-CGscf_0005s1e1644131-processed-gene-0.583	- && P30155.1 RecName: Full=50S ribosomal protein L27, chloroplastic; AltName: Full=CL27; Flags: Precursor && PF01016:Ribosomal L27 protein
ClCG02G021270	1.97839	4.73e-13	7.12e-12	augustus_masked-CGscf_0038-processed-gene-2.531	- && Q8VYY5.1 RecName: Full=Receptor-like serine/threonine-protein kinase NCRK; Flags: Precursor && PF00069:Protein kinase domain
ClCG07G010900	1.43321	5.05e-13	7.58e-12	augustus_masked-CGscf_0008-processed-gene-10.32	- && Q9FHZ1.1 RecName: Full=Scarecrow-like protein 23; Short=AtSCL23; AltName: Full=GRAS family protein 28; Short=AtGRAS-28 && PF03514:GRAS domain family
ClCG10G015150	-1.7306	5.09e-13	7.63e-12	genemark-CGscf_0009-processed-gene-5.178	- && H1A988.1 RecName: Full=11-oxo-beta-amyrin 30-oxidase; AltName: Full=Cytochrome P450 72A154 && PF00067:Cytochrome P450
ClCG02G000040	2.51858	5.1e-13	7.65e-12	maker-CGscf_0047-snap-gene-0.510	- && Q5N8X6.1 RecName: Full=Beta-galactosidase 3; Short=Lactase 3; Flags: Precursor && PF17834:Beta-sandwich domain in beta galactosidase|PF02140:Galactose binding lectin domain|PF01301:Glycosyl hydrolases family 35
ClCG05G023290	-1.80306	5.11e-13	7.65e-12	genemark-CGscf_0004-processed-gene-2.22	- && - && -
ClCG03G003650	1.26652	5.12e-13	7.67e-12	maker-CGscf_0010-augustus-gene-7.526	- && Q8LFN2.1 RecName: Full=Probable inactive leucine-rich repeat receptor-like protein kinase At3g03770; Flags: Precursor && PF07714:Protein tyrosine kinase|PF13855:Leucine rich repeat
ClCG02G008470	3.09925	5.16e-13	7.72e-12	genemark-CGscf_0005s1645503e12290793-processed-gene-4.40	- && O23044.1 RecName: Full=Peroxidase 3; Short=Atperox P3; AltName: Full=ATPRC; AltName: Full=RCI3A; AltName: Full=Rare cold-inducible protein; Flags: Precursor && PF00141:Peroxidase
ClCG04G011230	2.91909	5.2e-13	7.78e-12	genemark-CGscf_0075-processed-gene-0.87	- && Q9LS40.1 RecName: Full=Protein ASPARTIC PROTEASE IN GUARD CELL 1; Short=AtASPG1; Flags: Precursor && PF14543:Xylanase inhibitor N-terminal|PF14541:Xylanase inhibitor C-terminal
ClCG02G022300	-1.71166	5.23e-13	7.8e-12	snap_masked-CGscf_0038-processed-gene-2.369	- && Q9XIN8.1 RecName: Full=F-box protein At2g27310 && -
ClCG04G003120	1.50722	5.28e-13	7.87e-12	maker-CGscf_0035-snap-gene-1.411	- && A5B4D2.1 RecName: Full=Translation factor GUF1 homolog, chloroplastic; AltName: Full=Elongation factor 4 homolog; Short=EF-4; AltName: Full=GTPase GUF1 homolog; AltName: Full=Ribosomal back-translocase; Flags: Precursor && PF00679:Elongation factor G C-terminus|PF06421:GTP-binding protein LepA C-terminus
ClCG06G001120	2.38946	5.29e-13	7.89e-12	genemark-CGscf_0003-processed-gene-1.12	- && Q8LPG9.1 RecName: Full=Protein IQ-DOMAIN 14 && PF00612:IQ calmodulin-binding motif
ClCG02G019590	-1.27109	5.47e-13	8.15e-12	maker-CGscf_0006-augustus-gene-1.439	- && Q8L7Y9.1 RecName: Full=Non-specific phospholipase C1; Flags: Precursor && PF04185:Phosphoesterase family
ClCG08G015950	1.84338	5.65e-13	8.41e-12	maker-CGscf_0017-augustus-gene-1.537	- && Q9C639.1 RecName: Full=Photosystem I chlorophyll a/b-binding protein 5, chloroplastic; Short=Lhca5; AltName: Full=LHCI type III LHCA5; Flags: Precursor && PF00504:Chlorophyll A-B binding protein
ClCG05G000400	3.75057	5.72e-13	8.5e-12	maker-CGscf_0002-snap-gene-20.700	- && P46602.2 RecName: Full=Homeobox-leucine zipper protein HAT3; AltName: Full=Homeodomain-leucine zipper protein HAT3; Short=HD-ZIP protein 3 && PF02183:Homeobox associated leucine zipper|PF04618:HD-ZIP protein N terminus|PF00046:Homeodomain
ClCG01G004750	-3.95378	5.73e-13	8.51e-12	genemark-CGscf_0019-processed-gene-5.309	- && - && -
ClCG02G020800	-1.01088	5.81e-13	8.62e-12	maker-CGscf_0006-augustus-gene-0.437	- && Q8N7N5.1 RecName: Full=DDB1- and CUL4-associated factor 8; AltName: Full=WD repeat-containing protein 42A && PF00400:WD domain, G-beta repeat
ClCG11G015380	2.24737	5.84e-13	8.67e-12	maker-CGscf_0014-augustus-gene-3.462	- && Q8LGS1.2 RecName: Full=Protein MARD1; AltName: Full=Mediator of ABA-regulated dormancy1; AltName: Full=Senescence-associated protein SAG102 && PF04570:zinc-finger of the FCS-type, C2-C2
ClCG02G019910	2.171	5.88e-13	8.72e-12	maker-CGscf_0006-augustus-gene-0.504	- && Q01587.1 RecName: Full=Ribulose bisphosphate carboxylase/oxygenase activase, chloroplastic; Short=RA; Short=RuBisCO activase; Flags: Precursor [Cucumis sativus] && PF00004:ATPase family associated with various cellular activities (AAA)
ClCG05G011470	-1.02362	6.04e-13	8.94e-12	maker-CGscf_0002-augustus-gene-7.330	- && Q6NQ72.1 RecName: Full=THO complex subunit 4D; AltName: Full=ALYREF homolog 4; Short=AtALY4 && PF13865:C-terminal duplication domain of Friend of PRMT1|PF00076:RNA recognition motif. (a.k.a. RRM, RBD, or RNP domain)
ClCG05G026080	2.18395	6.1e-13	9.03e-12	genemark-CGscf_0071-processed-gene-0.118	- && - && -
ClCG06G015520	1.28634	6.16e-13	9.11e-12	maker-CGscf_0013-augustus-gene-6.526	- && Q94KT8.1 RecName: Full=Protein COBRA; AltName: Full=Cell expansion protein; Flags: Precursor && PF04833:COBRA-like protein
ClCG11G016480	3.72526	6.25e-13	9.24e-12	maker-CGscf_0014-augustus-gene-2.405	- && O80854.1 RecName: Full=Cytochrome b561 domain-containing protein At2g30890; AltName: Full=Protein b561A.tha12; Flags: Precursor && -
ClCG06G006620	4.79648	6.28e-13	9.27e-12	maker-CGscf_0003-augustus-gene-7.390	- && Q38832.2 RecName: Full=Auxin-responsive protein IAA14; AltName: Full=Indoleacetic acid-induced protein 14; AltName: Full=Protein SOLITARY ROOT && PF02309:AUX/IAA family
ClCG07G002330	3.78466	6.4e-13	9.44e-12	maker-CGscf_0042-augustus-gene-0.573	- && E6Y2X0.1 RecName: Full=Bifunctional pinoresinol-lariciresinol reductase 2; Short=PLR-Lu2; AltName: Full=(+)-lariciresinol reductase; AltName: Full=(+)-pinoresinol reductase && PF05368:NmrA-like family
ClCG05G004380	-1.33363	6.42e-13	9.46e-12	maker-CGscf_0002-snap-gene-17.726	- && Q9LSW8.1 RecName: Full=Electron transfer flavoprotein subunit beta, mitochondrial; Short=Beta-ETF; Flags: Precursor && PF01012:Electron transfer flavoprotein domain
ClCG02G023460	1.93449	6.66e-13	9.81e-12	maker-CGscf_0038-augustus-gene-1.440	- && Q9LXU9.1 RecName: Full=IRK-interacting protein && -
ClCG02G008030	-1.16899	6.9e-13	1.02e-11	maker-CGscf_0005s1645503e12290793-augustus-gene-5.323	- && O22176.1 RecName: Full=Probable WRKY transcription factor 15; AltName: Full=WRKY DNA-binding protein 15 && PF10533:Plant zinc cluster domain|PF03106:WRKY DNA -binding domain
ClCG07G003500	-5.63408	6.98e-13	1.03e-11	maker-CGscf_0049-augustus-gene-0.404	- && Q9CAY3.1 RecName: Full=Glycerol-3-phosphate acyltransferase 5; Short=AtGPAT5 && -
ClCG09G000680	2.58754	7.03e-13	1.03e-11	genemark-CGscf_0001-processed-gene-0.57	- && Q9S746.1 RecName: Full=Protein HOTHEAD; AltName: Full=Protein ADHESION OF CALYX EDGES; Flags: Precursor && PF00732:GMC oxidoreductase|PF05199:GMC oxidoreductase
ClCG01G017480	1.19515	7.12e-13	1.04e-11	maker-CGscf_0015-snap-gene-3.598	- && O80970.1 RecName: Full=BTB/POZ domain-containing protein NPY2; AltName: Full=Protein NAKED PINS IN YUC MUTANTS 2 && PF03000:NPH3 family
ClCG01G025470	3.1913	7.12e-13	1.04e-11	maker-CGscf_0043-augustus-gene-0.545	- && Q9SV43.1 RecName: Full=Patatin-like protein 7; Short=AtPLP7; AltName: Full=Patatin-related phospholipase A IIIbeta; Short=pPLAIIIb; AltName: Full=Phospholipase A IIIA; Short=AtPLAIIIA && PF01734:Patatin-like phospholipase
ClCG00G001340	-5.82863	7.25e-13	1.06e-11	maker-CGscf_0124-snap-gene-0.34	- && Q9C9T2.1 RecName: Full=Protein SAR DEFICIENT 1 && PF07887:Calmodulin binding protein-like
ClCG06G014580	2.36014	7.32e-13	1.07e-11	genemark-CGscf_0013-processed-gene-6.111	- && Q9SCY2.2 RecName: Full=Peptidyl-prolyl cis-trans isomerase FKBP13, chloroplastic; Short=PPIase FKBP13; AltName: Full=FK506-binding protein 1; AltName: Full=FK506-binding protein 13; Short=AtFKBP13; AltName: Full=Immunophilin FKBP13; AltName: Full=Rotamase; Flags: Precursor && PF00254:FKBP-type peptidyl-prolyl cis-trans isomerase
ClCG05G008080	-5.48005	7.35e-13	1.07e-11	maker-CGscf_0002-augustus-gene-12.452	- && - && PF06521:PAR1 protein
ClCG11G011270	2.02294	7.34e-13	1.07e-11	maker-CGscf_0028-augustus-gene-3.414	- && Q9SWW6.1 RecName: Full=Cellulose synthase A catalytic subunit 7 [UDP-forming]; Short=AtCesA7; AltName: Full=Protein FRAGILE FIBER 5; AltName: Full=Protein IRREGULAR XYLEM 3; Short=AtIRX3 && PF03552:Cellulose synthase|PF14569:Zinc-binding RING-finger
ClCG01G000170	1.55874	7.5e-13	1.1e-11	maker-CGscf_0024-augustus-gene-3.956	- && Q56Y42.1 RecName: Full=Pyridoxal reductase, chloroplastic; Flags: Precursor && PF00248:Aldo/keto reductase family
ClCG09G021520	-1.85167	7.57e-13	1.11e-11	maker-CGscf_0033-augustus-gene-1.495	- && P49351.1 RecName: Full=Farnesyl pyrophosphate synthase 1; Short=FPP synthase 1; Short=FPS 1; AltName: Full=(2E,6E)-farnesyl diphosphate synthase 1; AltName: Full=Dimethylallyltranstransferase 1; AltName: Full=Farnesyl diphosphate synthase 1; AltName: Full=Geranyltranstransferase 1 && PF00348:Polyprenyl synthetase
ClCG05G019780	2.38182	7.82e-13	1.14e-11	augustus_masked-CGscf_0004-processed-gene-5.442	- && Q9FMZ0.1 RecName: Full=BRI1 kinase inhibitor 1 && -
ClCG06G007150	-2.16814	8.03e-13	1.17e-11	genemark-CGscf_0003-processed-gene-8.78	- && Q9FNL7.1 RecName: Full=Protein NRT1/ PTR FAMILY 5.2; Short=AtNPF5.2; AltName: Full=Peptide transporter PTR3-A; Short=AtPTR3 && PF00854:POT family
ClCG09G016240	-2.60581	8.08e-13	1.18e-11	maker-CGscf_0022-augustus-gene-4.444	- && O82225.1 RecName: Full=Gamma-glutamyl peptidase 5 && PF00117:Glutamine amidotransferase class-I
ClCG01G015160	-1.3321	8.14e-13	1.18e-11	maker-CGscf_0015-snap-gene-6.842	- && Q9SS90.1 RecName: Full=E3 ubiquitin-protein ligase RGLG1; AltName: Full=RING domain ligase 1 && PF07002:Copine|PF13920:Zinc finger, C3HC4 type (RING finger)
ClCG02G001570	6.15497	8.21e-13	1.19e-11	maker-CGscf_0047-augustus-gene-1.751	- && Q9SN22.1 RecName: Full=Scarecrow-like protein 32; Short=AtSCL32; AltName: Full=GRAS family protein 18; Short=AtGRAS-18 && PF03514:GRAS domain family
ClCG03G017330	-3.85169	8.21e-13	1.19e-11	augustus_masked-CGscf_0012-processed-gene-9.342	- && Q9LPF6.1 RecName: Full=Probable purine permease 11; Short=AtPUP11 && PF16913:Purine nucleobase transmembrane transport
ClCG08G015330	2.33188	8.3e-13	1.2e-11	maker-CGscf_0017-augustus-gene-2.560	- && - && PF13867:Sin3 binding region of histone deacetylase complex subunit SAP30
ClCG03G002950	0.943511	8.42e-13	1.22e-11	maker-CGscf_0010-snap-gene-8.426	- && Q9S850.1 RecName: Full=Sulfite oxidase; AltName: Full=Moco-containing protein AtMCP; Short=At-SO; Short=AtSOX && PF00174:Oxidoreductase molybdopterin binding domain|PF03404:Mo-co oxidoreductase dimerisation domain
ClCG07G013740	1.31184	8.44e-13	1.22e-11	augustus_masked-CGscf_0034-processed-gene-3.515	- && - && -
ClCG05G026150	-1.3884	8.59e-13	1.24e-11	maker-CGscf_0071-augustus-gene-0.504	- && Q9FN03.1 RecName: Full=Ultraviolet-B receptor UVR8; AltName: Full=Protein UV-B RESISTANCE 8; AltName: Full=RCC1 domain-containing protein UVR8 && PF00415:Regulator of chromosome condensation (RCC1) repeat
ClCG10G010720	1.94089	9.04e-13	1.31e-11	maker-CGscf_0020-augustus-gene-5.634	- && Q9M8R4.1 RecName: Full=Protein DJ-1 homolog D; Short=AtDJ1D; AltName: Full=Lactoylglutathione lyase DJ1D && PF01965:DJ-1/PfpI family
ClCG01G009520	-1.02334	9.07e-13	1.31e-11	maker-CGscf_0011-augustus-gene-0.320	- && Q8L4A7.1 RecName: Full=Proteasome subunit alpha type-2-B; AltName: Full=20S proteasome alpha subunit B-2 && PF10584:Proteasome subunit A N-terminal signature|PF00227:Proteasome subunit
ClCG08G012300	1.31436	9.15e-13	1.32e-11	maker-CGscf_0017-augustus-gene-4.511	- && Q94FY7.1 RecName: Full=Tocopherol cyclase, chloroplastic; AltName: Full=Sucrose export defective 1; AltName: Full=Vitamin E pathway gene 1 protein; Flags: Precursor && PF14249:Tocopherol cyclase
ClCG02G007660	-4.42048	9.17e-13	1.32e-11	genemark-CGscf_0005s1645503e12290793-processed-gene-6.29	- && Q7XA40.2 RecName: Full=Putative disease resistance protein RGA3; AltName: Full=Blight resistance protein B149; AltName: Full=RGA1-blb && PF18052:Rx N-terminal domain|PF00931:NB-ARC domain
ClCG06G009170	2.21007	9.18e-13	1.32e-11	maker-CGscf_0087-augustus-gene-0.103	- && Q8H181.1 RecName: Full=Trihelix transcription factor GTL2; AltName: Full=GT2-LIKE protein 2; Short=AtGTL2; AltName: Full=Trihelix DNA-binding protein GTL2 && PF13837:Myb/SANT-like DNA-binding domain
ClCG11G007960	-4.64542	9.19e-13	1.32e-11	maker-CGscf_0016-augustus-gene-4.369	- && Q9ZQI7.2 RecName: Full=Aminotransferase ALD1; AltName: Full=AGD2-like defense response protein 1 && PF00155:Aminotransferase class I and II
ClCG02G004150	-1.90802	9.33e-13	1.34e-11	maker-CGscf_0052-augustus-gene-1.533	- && Q94F47.1 RecName: Full=Ubiquitin-conjugating enzyme E2 28; AltName: Full=E2 ubiquitin-conjugating enzyme 28; AltName: Full=Ubiquitin carrier protein 28 && PF00179:Ubiquitin-conjugating enzyme
ClCG09G004540	1.49423	9.4e-13	1.35e-11	maker-CGscf_0001-augustus-gene-4.588	- && O82660.1 RecName: Full=Photosystem II stability/assembly factor HCF136, chloroplastic; Flags: Precursor && PF14870:Photosynthesis system II assembly factor YCF48
ClCG02G011050	1.52388	9.59e-13	1.38e-11	maker-CGscf_0084-snap-gene-0.184	- && Q93ZY2.2 RecName: Full=Rop guanine nucleotide exchange factor 1; Short=AtRopGEF1; AltName: Full=Kinase partner protein-like; Short=KPP-like; AltName: Full=Rho of plants guanine nucleotide exchange factor 1 && PF03759:PRONE (Plant-specific Rop nucleotide exchanger)
ClCG02G021150	1.5178	9.68e-13	1.39e-11	maker-CGscf_0038-augustus-gene-2.682	- && Q9ATM4.1 RecName: Full=Aquaporin PIP2-7; AltName: Full=Plasma membrane intrinsic protein 2-7; AltName: Full=ZmPIP2-7; AltName: Full=ZmPIP2;7 && PF00230:Major intrinsic protein
ClCG09G006910	-1.44481	9.81e-13	1.41e-11	maker-CGscf_0001-augustus-gene-5.577	- && - && -
ClCG01G005650	2.25566	9.9e-13	1.42e-11	snap_masked-CGscf_0019-processed-gene-5.411	- && Q0WUQ1.1 RecName: Full=BAG family molecular chaperone regulator 1; AltName: Full=Bcl-2-associated athanogene 1 && PF02179:BAG domain
ClCG07G002460	1.93805	1e-12	1.44e-11	augustus_masked-CGscf_0042-processed-gene-0.482	- && Q9SE97.1 RecName: Full=Formin-like protein 1; Short=AtFH1; Short=AtFORMIN-8; Flags: Precursor && PF02181:Formin Homology 2 Domain
ClCG11G014130	1.24576	1.02e-12	1.47e-11	maker-CGscf_0014-augustus-gene-4.530	- && - && PF13855:Leucine rich repeat
ClCG06G007700	4.73969	1.07e-12	1.53e-11	maker-CGscf_0003-snap-gene-9.404	- && O48845.1 RecName: Full=Cytochrome b5 isoform B; Short=AtCb5-B; AltName: Full=Cytochrome b5 isoform 2; AltName: Full=Cytochrome b5 isoform E; Short=AtCb5-E && PF00173:Cytochrome b5-like Heme/Steroid binding domain
ClCG08G002060	2.04552	1.08e-12	1.55e-11	maker-CGscf_0053-augustus-gene-1.405	- && O48947.1 RecName: Full=Cellulose synthase A catalytic subunit 2 [UDP-forming]; Short=AtCesA2; Short=Ath-A && PF03552:Cellulose synthase|PF14569:Zinc-binding RING-finger
ClCG06G005030	-1.51246	1.12e-12	1.6e-11	maker-CGscf_0003-augustus-gene-5.423	- && Q39659.1 RecName: Full=Glyoxysomal fatty acid beta-oxidation multifunctional protein MFP-a; Includes: RecName: Full=Enoyl-CoA hydratase/3-2-trans-enoyl-CoA isomerase/3-hydroxybutyryl-CoA epimerase; Includes: RecName: Full=3-hydroxyacyl-CoA dehydrogenase && PF00725:3-hydroxyacyl-CoA dehydrogenase, C-terminal domain|PF02737:3-hydroxyacyl-CoA dehydrogenase, NAD binding domain|PF00378:Enoyl-CoA …
ClCG02G019340	1.66487	1.13e-12	1.62e-11	maker-CGscf_0006-augustus-gene-1.489	- && F4JTP5.1 RecName: Full=Serine/threonine-protein kinase STY46; AltName: Full=Serine/threonine/tyrosine-protein kinase 46 && PF07714:Protein tyrosine kinase
ClCG10G019060	-6.13984	1.15e-12	1.64e-11	augustus_masked-CGscf_0009-processed-gene-1.339	- && - && -
ClCG00G003590	-3.98046	1.17e-12	1.66e-11	genemark-CGscf_0258-processed-gene-0.1	- && Q9SU39.1 RecName: Full=Probable trehalose-phosphate phosphatase F; Short=AtTPPF; AltName: Full=Trehalose 6-phosphate phosphatase; AltName: Full=Trehalose-phosphate phosphatase 5 && PF02358:Trehalose-phosphatase
ClCG05G002650	-6.20421	1.17e-12	1.67e-11	genemark-CGscf_0002-processed-gene-18.61	- && Q9SHQ8.2 RecName: Full=Heavy metal-associated isoprenylated plant protein 4; Short=AtHIP04; Flags: Precursor && PF00403:Heavy-metal-associated domain
ClCG05G011410	2.11972	1.18e-12	1.69e-11	maker-CGscf_0002-augustus-gene-7.343	- && Q9LVI6.1 RecName: Full=Probable inactive receptor kinase RLK902; AltName: Full=Receptor-like kinase 902; Flags: Precursor && PF00069:Protein kinase domain|PF08263:Leucine rich repeat N-terminal domain
ClCG05G025080	2.31627	1.19e-12	1.7e-11	maker-CGscf_0004-augustus-gene-0.495	- && - && PF14009:Domain of unknown function (DUF4228)
ClCG07G000300	1.30656	1.2e-12	1.7e-11	augustus_masked-CGscf_0042-processed-gene-2.513	- && P37706.2 RecName: Full=Ribosome-recycling factor, chloroplastic; Short=RRF; AltName: Full=Nuclear located protein D2; AltName: Full=Ribosome-releasing factor, chloroplastic; Flags: Precursor && PF01765:Ribosome recycling factor
ClCG01G025070	1.26915	1.22e-12	1.73e-11	genemark-CGscf_0043-processed-gene-0.209	- && Q9S9Q9.2 RecName: Full=BTB/POZ domain-containing protein At1g30440 && PF03000:NPH3 family|PF00651:BTB/POZ domain
ClCG05G015750	1.96695	1.25e-12	1.78e-11	maker-CGscf_0004-augustus-gene-9.370	- && - && -
ClCG02G020570	-3.01576	1.31e-12	1.86e-11	maker-CGscf_0006-augustus-gene-0.483	- && - && PF06203:CCT motif
ClCG11G018730	3.05296	1.31e-12	1.86e-11	maker-CGscf_0014-augustus-gene-0.530	- && Q9SFW8.1 RecName: Full=Protein NLP5; Short=AtNLP5; AltName: Full=NIN-like protein 5; AltName: Full=Nodule inception protein-like protein 5 && PF02042:RWP-RK domain|PF00564:PB1 domain
ClCG10G012180	2.10813	1.31e-12	1.86e-11	maker-CGscf_0009-augustus-gene-9.416	- && Q9LY66.1 RecName: Full=50S ribosomal protein L1, chloroplastic; AltName: Full=CL1; Flags: Precursor && PF00687:Ribosomal protein L1p/L10e family
ClCG01G003820	2.57183	1.33e-12	1.89e-11	maker-CGscf_0024-augustus-gene-0.433	- && Q9SU40.1 RecName: Full=Monocopper oxidase-like protein SKU5; AltName: Full=Skewed roots; Flags: Precursor && PF07731:Multicopper oxidase|PF07732:Multicopper oxidase|PF00394:Multicopper oxidase
ClCG09G007390	2.27321	1.34e-12	1.89e-11	maker-CGscf_0001-snap-gene-6.462	- && Q9LUH8.1 RecName: Full=Heat stress transcription factor A-6b; Short=AtHsfA6b; AltName: Full=AtHsf-07 && PF00447:HSF-type DNA-binding
ClCG01G017980	2.22727	1.35e-12	1.91e-11	maker-CGscf_0015-snap-gene-3.578	- && P33629.1 RecName: Full=Tubulin alpha chain && PF00091:Tubulin/FtsZ family, GTPase domain|PF03953:Tubulin C-terminal domain
ClCG10G008540	-1.34573	1.39e-12	1.96e-11	maker-CGscf_0020-augustus-gene-0.305	- && Q9FKQ1.1 RecName: Full=Protein DETOXIFICATION 27; Short=AtDTX27; AltName: Full=Multidrug and toxic compound extrusion protein 27; Short=MATE protein 27 && PF01554:MatE
ClCG01G013140	-1.90885	1.39e-12	1.96e-11	maker-CGscf_0029-augustus-gene-1.396	- && Q9FJJ3.1 RecName: Full=Probable inactive poly [ADP-ribose] polymerase SRO5; AltName: Full=Protein SIMILAR TO RCD ONE 5 && PF00644:Poly(ADP-ribose) polymerase catalytic domain|PF12174:RCD1-SRO-TAF4 (RST) plant domain
ClCG10G012990	-5.06855	1.41e-12	1.98e-11	maker-CGscf_0009-augustus-gene-8.439	- && Q9S9N9.1 RecName: Full=Cinnamoyl-CoA reductase 1; Short=AtCCR1; AltName: Full=Protein IRREGULAR XYLEM 4 && PF01370:NAD dependent epimerase/dehydratase family
ClCG11G007050	2.55764	1.42e-12	2e-11	maker-CGscf_0005s1e1644131-snap-gene-0.882	- && - && PF02298:Plastocyanin-like domain
ClCG04G000230	-1.14051	1.48e-12	2.09e-11	maker-CGscf_0067-augustus-gene-0.419	- && Q9M682.1 RecName: Full=Guanylate kinase 2; Short=AtGK2; AltName: Full=GMP kinase 2 && PF00625:Guanylate kinase
ClCG07G016330	-2.21506	1.5e-12	2.11e-11	maker-CGscf_0034-augustus-gene-1.493	- && Q8L9Y0.2 RecName: Full=Serine carboxypeptidase-like 25; Flags: Precursor && PF00450:Serine carboxypeptidase
ClCG03G004330	-1.47171	1.57e-12	2.21e-11	augustus_masked-CGscf_0010-processed-gene-7.354	- && Q99685.2 RecName: Full=Monoglyceride lipase; Short=MGL; AltName: Full=HU-K5; AltName: Full=Lysophospholipase homolog; AltName: Full=Lysophospholipase-like; AltName: Full=Monoacylglycerol lipase; Short=MAGL && PF12796:Ankyrin repeats (3 copies)|PF12146:Serine aminopeptidase, S33
ClCG02G002760	1.21886	1.57e-12	2.21e-11	genemark-CGscf_0052-processed-gene-0.99	- && Q9LY77.1 RecName: Full=Calcium-transporting ATPase 12, plasma membrane-type; AltName: Full=Ca(2+)-ATPase isoform 12 && PF00689:Cation transporting ATPase, C-terminus|PF00122:E1-E2 ATPase
ClCG01G020130	1.47867	1.66e-12	2.33e-11	maker-CGscf_0015-augustus-gene-1.579	- && C0SVM5.1 RecName: Full=B-box zinc finger protein 19; AltName: Full=Protein DOUBLE B-BOX 1B; AltName: Full=Protein SALT TOLERANCE HOMOLOG 5 && PF00643:B-box zinc finger
ClCG10G001510	-1.91829	1.7e-12	2.38e-11	maker-CGscf_0030-augustus-gene-1.477	- && - && PF04640:PLATZ transcription factor
ClCG11G018950	2.08135	1.71e-12	2.39e-11	augustus_masked-CGscf_0014-processed-gene-0.357	- && Q9C8E6.1 RecName: Full=Protein PLASTID MOVEMENT IMPAIRED 1 && PF10358:N-terminal C2 in EEIG1 and EHBP1 proteins
ClCG02G021020	-1.58022	1.84e-12	2.57e-11	maker-CGscf_0038-augustus-gene-2.750	- && Q9SWG0.2 RecName: Full=Isovaleryl-CoA dehydrogenase, mitochondrial; Short=IVD; Flags: Precursor && PF00441:Acyl-CoA dehydrogenase, C-terminal domain|PF02771:Acyl-CoA dehydrogenase, N-terminal domain|PF02770:Acyl-CoA dehydrogenase, middle domain
ClCG02G019150	-2.51823	1.85e-12	2.59e-11	genemark-CGscf_0006-processed-gene-1.49	- && A7NY33.1 RecName: Full=Peroxidase 4; Flags: Precursor && PF00141:Peroxidase
ClCG03G004790	5.20631	1.85e-12	2.59e-11	genemark-CGscf_0010-processed-gene-6.65	- && - && -
ClCG11G016250	1.57504	1.94e-12	2.71e-11	maker-CGscf_0014-snap-gene-2.499	- && C0LGF4.1 RecName: Full=LRR receptor-like serine/threonine-protein kinase FEI 1; Flags: Precursor && PF08263:Leucine rich repeat N-terminal domain|PF00069:Protein kinase domain
ClCG06G007980	2.50715	1.97e-12	2.75e-11	maker-CGscf_0003-augustus-gene-10.369	- && Q9SVM9.1 RecName: Full=Protein ECERIFERUM 26; AltName: Full=CER2-like protein 1; Short=CER2-like1 && PF02458:Transferase family
ClCG09G017230	-1.33372	2.04e-12	2.84e-11	augustus_masked-CGscf_0022-processed-gene-2.349	- && Q9M8T3.2 RecName: Full=Putative gamma-glutamylcyclotransferase At3g02910 && PF06094:Gamma-glutamyl cyclotransferase, AIG2-like
ClCG04G012380	6.19329	2.04e-12	2.85e-11	maker-CGscf_0069-augustus-gene-0.542	- && Q93Z00.1 RecName: Full=Transcription factor TCP14 && PF03634:TCP family transcription factor
ClCG02G016530	1.57724	2.05e-12	2.86e-11	augustus_masked-CGscf_0006-processed-gene-4.325	- && Q9S726.1 RecName: Full=Probable ribose-5-phosphate isomerase 3, chloroplastic; AltName: Full=Phosphoriboisomerase 3; AltName: Full=Protein EMBRYO DEFECTIVE 3119; Flags: Precursor && PF06026:Ribose 5-phosphate isomerase A (phosphoriboisomerase A)
ClCG03G003450	3.53334	2.06e-12	2.87e-11	maker-CGscf_0010-augustus-gene-7.536	- && Q9STM6.1 RecName: Full=GDSL esterase/lipase At3g48460; AltName: Full=Extracellular lipase At3g48460; Flags: Precursor && -
ClCG02G017300	1.37095	2.12e-12	2.95e-11	maker-CGscf_0006-augustus-gene-3.501	- && Q8VYN2.1 RecName: Full=Vesicle-associated protein 4-2; AltName: Full=Plant VAP homolog 4-2; Short=AtPVA42; AltName: Full=VAMP-associated protein 4-2 && PF00635:MSP (Major sperm protein) domain
ClCG05G018790	1.51879	2.14e-12	2.98e-11	augustus_masked-CGscf_0004-processed-gene-6.375	- && Q9FWS4.1 RecName: Full=50S ribosomal protein L31, chloroplastic; AltName: Full=CL31; AltName: Full=Protein EMBRYO DEFECTIVE 2184; Flags: Precursor && PF01197:Ribosomal protein L31
ClCG01G022390	1.80996	2.21e-12	3.07e-11	maker-CGscf_0015-augustus-gene-0.589	- && - && PF04749:PLAC8 family
ClCG02G018770	1.69012	2.28e-12	3.16e-11	maker-CGscf_0006-augustus-gene-1.470	- && Q0DIV0.1 RecName: Full=Ferrochelatase-2, chloroplastic; AltName: Full=Ferrochelatase II; AltName: Full=Heme synthase 2; AltName: Full=Protoheme ferro-lyase 2; Flags: Precursor >A2Y3Q5.2 RecName: Full=Ferrochelatase-2, chloroplastic; AltName: Full=Ferrochelatase II; AltName: Full=Heme synthase 2; AltName: Full=Protoheme ferro-lyase 2; Flags: Precursor && PF00762:Ferrochelatase
ClCG10G015270	1.26756	2.31e-12	3.2e-11	maker-CGscf_0009-augustus-gene-5.473	- && F4I933.1 RecName: Full=Rhodanese-like domain-containing protein 8, chloroplastic; AltName: Full=Sulfurtransferase 8; Short=AtStr8; Flags: Precursor && PF17773:UPF0176 acylphosphatase like domain|PF00581:Rhodanese-like domain|PF12368:Rhodanase C-terminal
ClCG11G010020	3.48841	2.32e-12	3.22e-11	augustus_masked-CGscf_0037-processed-gene-2.16	- && - && -
ClCG10G015190	1.37875	2.39e-12	3.31e-11	maker-CGscf_0009-snap-gene-5.563	- && Q43847.3 RecName: Full=Granule-bound starch synthase 2, chloroplastic/amyloplastic; AltName: Full=Granule-bound starch synthase II; Short=GBSS-II; Short=SS II; Flags: Precursor && PF08323:Starch synthase catalytic domain|PF00534:Glycosyl transferases group 1
ClCG05G007790	1.71768	2.43e-12	3.35e-11	maker-CGscf_0002-snap-gene-12.590	- && Q5N6V8.2 RecName: Full=Two-component response regulator ORR26; AltName: Full=OsRRB6 && PF00072:Response regulator receiver domain|PF00249:Myb-like DNA-binding domain|PF01963:TraB family
ClCG01G019820	-4.68941	2.46e-12	3.39e-11	maker-CGscf_0015-augustus-gene-1.651	- && - && PF00403:Heavy-metal-associated domain
ClCG02G016370	1.83893	2.47e-12	3.41e-11	augustus_masked-CGscf_0006-processed-gene-4.332	- && P00270.1 RecName: Full=Rubredoxin; Short=Rd && PF00301:Rubredoxin
ClCG10G018430	-1.65258	2.48e-12	3.42e-11	maker-CGscf_0009-snap-gene-2.466	- && Q9FNH6.1 RecName: Full=NDR1/HIN1-Like protein 3 && PF03168:Late embryogenesis abundant protein
ClCG05G013550	2.9817	2.59e-12	3.57e-11	maker-CGscf_0002-augustus-gene-1.361	- && - && -
ClCG01G007080	-1.44881	2.59e-12	3.57e-11	maker-CGscf_0019-augustus-gene-3.502	- && - && PF00610:Domain found in Dishevelled, Egl-10, and Pleckstrin (DEP)|PF00462:Glutaredoxin|PF04784:Protein of unknown function, DUF547
ClCG09G011300	-4.36803	2.6e-12	3.58e-11	augustus_masked-CGscf_0001-processed-gene-11.325	- && Q9SLC4.1 RecName: Full=RING-H2 finger protein ATL40; AltName: Full=RING-type E3 ubiquitin transferase ATL40 && PF13639:Ring finger domain
ClCG09G006080	6.15242	2.63e-12	3.62e-11	maker-CGscf_0001-snap-gene-5.633	- && - && PF13668:Ferritin-like domain
ClCG11G004820	2.21024	2.68e-12	3.69e-11	maker-CGscf_0021-augustus-gene-5.640	- && Q9S823.1 RecName: Full=Protein LONGIFOLIA 2; AltName: Full=Protein TON1 RECRUITING MOTIF 1 && PF14309:Domain of unknown function (DUF4378)
ClCG02G017120	2.06449	2.77e-12	3.81e-11	maker-CGscf_0006-augustus-gene-3.465	- && P93338.1 RecName: Full=NADP-dependent glyceraldehyde-3-phosphate dehydrogenase; AltName: Full=Glyceraldehyde-3-phosphate dehydrogenase [NADP(+)]; AltName: Full=Non-phosphorylating glyceraldehyde 3-phosphate dehydrogenase; AltName: Full=Triosephosphate dehydrogenase && PF00171:Aldehyde dehydrogenase family
ClCG01G001060	2.28758	2.79e-12	3.83e-11	maker-CGscf_0024-augustus-gene-3.1004	- && - && -
ClCG11G013940	-0.955473	2.79e-12	3.83e-11	maker-CGscf_0014-augustus-gene-5.565	- && - && -
ClCG10G014160	-1.28807	2.87e-12	3.93e-11	maker-CGscf_0009-augustus-gene-7.443	- && Q0JKZ0.1 RecName: Full=Cinnamoyl-CoA reductase-like SNL6; AltName: Full=Protein SUPPRESSOR OF NH1-MEDIATED LESION 6 && PF01073:3-beta hydroxysteroid dehydrogenase/isomerase family
ClCG01G017240	-4.42394	2.9e-12	3.97e-11	augustus_masked-CGscf_0015-processed-gene-4.58	- && - && -
ClCG11G006980	2.27479	2.9e-12	3.97e-11	augustus_masked-CGscf_0005s1e1644131-processed-gene-0.660	- && Q8LFN2.1 RecName: Full=Probable inactive leucine-rich repeat receptor-like protein kinase At3g03770; Flags: Precursor && PF00069:Protein kinase domain|PF13855:Leucine rich repeat
ClCG11G002690	2.33936	2.94e-12	4.03e-11	maker-CGscf_0021-augustus-gene-2.459	- && O48788.1 RecName: Full=Probable inactive receptor kinase At2g26730; Flags: Precursor && PF08263:Leucine rich repeat N-terminal domain|PF00069:Protein kinase domain
ClCG10G002130	-4.76656	2.95e-12	4.03e-11	maker-CGscf_0030-snap-gene-2.459	- && - && -
ClCG06G002360	-1.7251	2.97e-12	4.05e-11	maker-CGscf_0003-augustus-gene-2.356	- && Q93V56.1 RecName: Full=Soluble inorganic pyrophosphatase 1; AltName: Full=Pyrophosphate phospho-hydrolase 1; Short=PPase 1 && PF00719:Inorganic pyrophosphatase
ClCG05G024910	2.03645	3.02e-12	4.11e-11	maker-CGscf_0004-augustus-gene-0.544	- && P52902.1 RecName: Full=Pyruvate dehydrogenase E1 component subunit alpha, mitochondrial; Short=PDHE1-A; Flags: Precursor && PF00676:Dehydrogenase E1 component
ClCG06G012350	1.52196	3.02e-12	4.11e-11	maker-CGscf_0013-augustus-gene-3.476	- && P48627.1 RecName: Full=Omega-6 fatty acid desaturase, chloroplastic; Flags: Precursor && PF00487:Fatty acid desaturase
ClCG04G005100	-0.967686	3.06e-12	4.17e-11	maker-CGscf_0056-snap-gene-0.794	- && - && -
ClCG00G000680	2.51665	3.09e-12	4.21e-11	maker-CGscf_0091-augustus-gene-0.90	- && Q9SIV3.2 RecName: Full=Transcription activator GLK1; AltName: Full=GBF'S PRO-RICH REGION-INTERACTING factor 1; AltName: Full=Golden2-like protein 1; Short=AtGLK1 && PF00249:Myb-like DNA-binding domain
ClCG04G009060	2.57526	3.12e-12	4.25e-11	maker-CGscf_0027-augustus-gene-0.521	- && A0A072VMJ3.1 RecName: Full=Protein CNGC15c; AltName: Full=Cyclic nucleotide-gated ion channel protein 15 c && PF00520:Ion transport protein
ClCG10G018860	1.50985	3.15e-12	4.28e-11	maker-CGscf_0009-augustus-gene-1.488	- && Q9FMR1.1 RecName: Full=Rho GTPase-activating protein 1; AltName: Full=Rho-type GTPase-activating protein 1 && PF00620:RhoGAP domain
ClCG02G016110	-5.83814	3.19e-12	4.34e-11	augustus_masked-CGscf_0006-processed-gene-4.387	- && - && -
ClCG11G012600	3.61464	3.28e-12	4.46e-11	augustus_masked-CGscf_0014-processed-gene-6.23	- && - && -
ClCG08G017010	2.46866	3.29e-12	4.46e-11	genemark-CGscf_0017-processed-gene-0.81	- && O49954.1 RecName: Full=Glycine dehydrogenase (decarboxylating), mitochondrial; AltName: Full=Glycine cleavage system P protein; AltName: Full=Glycine decarboxylase; AltName: Full=Glycine dehydrogenase (aminomethyl-transferring); Flags: Precursor && PF02347:Glycine cleavage system P-protein
ClCG11G006730	2.22984	3.41e-12	4.62e-11	maker-CGscf_0005s1e1644131-augustus-gene-0.788	- && Q7X9A0.1 RecName: Full=Ribulose bisphosphate carboxylase/oxygenase activase 1, chloroplastic; Short=RA 1; Short=RuBisCO activase 1; AltName: Full=RuBisCO activase alpha form; Flags: Precursor && PF00004:ATPase family associated with various cellular activities (AAA)
ClCG05G006310	1.57799	3.44e-12	4.65e-11	maker-CGscf_0002-augustus-gene-14.522	- && A7PZL3.1 RecName: Full=Probable polygalacturonase; Short=PG; AltName: Full=Pectinase && PF12708:Pectate lyase superfamily protein|PF00295:Glycosyl hydrolases family 28
ClCG03G000870	-4.12185	3.49e-12	4.72e-11	maker-CGscf_0066-augustus-gene-0.641	- && P48422.2 RecName: Full=Cytochrome P450 86A1; AltName: Full=CYPLXXXVI; AltName: Full=P450-dependent fatty acid omega-hydroxylase; AltName: Full=Protein HYDROXYLASE OF ROOT SUBERIZED TISSUE && PF00067:Cytochrome P450
ClCG10G000550	2.63829	3.51e-12	4.74e-11	maker-CGscf_0030-augustus-gene-0.546	- && B6SJQ0.1 RecName: Full=Cell number regulator 13; AltName: Full=ZmCNR13 && -
ClCG05G022630	-1.27267	3.59e-12	4.86e-11	augustus_masked-CGscf_0004-processed-gene-2.420	- && - && -
ClCG10G002700	-2.75615	3.61e-12	4.87e-11	maker-CGscf_0030-augustus-gene-3.488	- && Q8VZP6.1 RecName: Full=Putative glucuronosyltransferase PGSIP8; AltName: Full=Glycogenin-like protein 8; AltName: Full=Plant glycogenin-like starch initiation protein 8 && -
ClCG03G007300	3.53708	3.63e-12	4.89e-11	maker-CGscf_0010-augustus-gene-3.429	- && Q9FK75.1 RecName: Full=GDSL esterase/lipase At5g45670; AltName: Full=Extracellular lipase At5g45670; Flags: Precursor && PF00657:GDSL-like Lipase/Acylhydrolase
ClCG09G011220	2.12218	3.63e-12	4.89e-11	genemark-CGscf_0001-processed-gene-11.121	- && Q9ZVN6.1 RecName: Full=Clathrin coat assembly protein AP180; Short=At-AP180; AltName: Full=Clathrin coat-associated protein AP180 && PF07651:ANTH domain
ClCG10G001900	1.3781	3.64e-12	4.91e-11	augustus_masked-CGscf_0030-processed-gene-2.335	- && Q94EJ6.1 RecName: Full=Probable methyltransferase PMT14 && PF03141:Putative S-adenosyl-L-methionine-dependent methyltransferase
ClCG01G012380	-3.18743	3.68e-12	4.95e-11	maker-CGscf_0029-augustus-gene-3.446	- && Q9SGD1.1 RecName: Full=Zinc finger protein WIP3; AltName: Full=WIP-domain protein 3; Short=AtWIP3 && -
ClCG08G015020	3.93079	3.69e-12	4.96e-11	augustus_masked-CGscf_0017-processed-gene-2.424	- && Q9M9S0.1 RecName: Full=Zinc-finger homeodomain protein 4; Short=AtZHD4; AltName: Full=Homeobox protein 31; Short=AtHB-31; AltName: Full=Protein FLORAL TRANSITION AT THE MERISTEM 2 && PF04770:ZF-HD protein dimerisation region
ClCG03G000610	-1.77129	3.74e-12	5.03e-11	augustus_masked-CGscf_0066-processed-gene-0.524	- && O22042.1 RecName: Full=Mitogen-activated protein kinase kinase kinase 3; AltName: Full=Arabidopsis NPK1-related protein kinase 3 && PF00069:Protein kinase domain
ClCG10G005350	2.36975	3.82e-12	5.13e-11	maker-CGscf_0007-augustus-gene-11.494	- && Q94JQ4.1 RecName: Full=Reactive Intermediate Deaminase A, chloroplastic; AltName: Full=2-iminobutanoate/2-iminopropanoate deaminase; Flags: Precursor && PF01042:Endoribonuclease L-PSP
ClCG05G007810	1.30825	3.83e-12	5.14e-11	maker-CGscf_0002-augustus-gene-12.468	- && Q0WUQ1.1 RecName: Full=BAG family molecular chaperone regulator 1; AltName: Full=Bcl-2-associated athanogene 1 && PF02179:BAG domain
ClCG05G003980	1.47396	3.85e-12	5.16e-11	maker-CGscf_0002-augustus-gene-17.585	- && P28644.1 RecName: Full=28 kDa ribonucleoprotein, chloroplastic; Short=28RNP && PF00076:RNA recognition motif. (a.k.a. RRM, RBD, or RNP domain)
ClCG01G021040	2.58293	3.88e-12	5.2e-11	maker-CGscf_0015-augustus-gene-0.583	- && - && PF13519:von Willebrand factor type A domain|PF13639:Ring finger domain
ClCG05G025320	1.90321	4.2e-12	5.62e-11	maker-CGscf_0004-augustus-gene-0.526	- && Q9ZUC1.2 RecName: Full=Quinone oxidoreductase-like protein At1g23740, chloroplastic; Flags: Precursor && PF13602:Zinc-binding dehydrogenase|PF08240:Alcohol dehydrogenase GroES-like domain
ClCG09G012920	-3.56319	4.26e-12	5.7e-11	genemark-CGscf_0001-processed-gene-16.180	- && - && PF07918:CAP160 repeat
ClCG03G008810	1.25672	4.27e-12	5.71e-11	maker-CGscf_0010-augustus-gene-0.316	- && Q9ZU95.1 RecName: Full=Nudix hydrolase 17, mitochondrial; Short=AtNUDT17; Flags: Precursor && PF00293:NUDIX domain
ClCG03G002330	-1.6014	4.33e-12	5.79e-11	maker-CGscf_0010-snap-gene-9.701	- && Q9ZUY1.2 RecName: Full=Pentatricopeptide repeat-containing protein At2g27800, mitochondrial; Flags: Precursor && PF13041:PPR repeat family|PF12854:PPR repeat
ClCG05G023080	2.26012	4.34e-12	5.79e-11	maker-CGscf_0004-snap-gene-2.547	- && Q9LI74.1 RecName: Full=Protein CHUP1, chloroplastic; AltName: Full=Protein CHLOROPLAST UNUSUAL POSITIONING 1 && -
ClCG06G017800	1.5169	4.39e-12	5.85e-11	augustus_masked-CGscf_0013-processed-gene-8.574	- && Q8RYJ8.1 RecName: Full=Putative calcium-binding protein CML19; AltName: Full=Calmodulin-like protein 19 && PF13499:EF-hand domain pair
ClCG01G017020	-0.993223	4.46e-12	5.95e-11	maker-CGscf_0015-augustus-gene-4.493	- && O48670.1 RecName: Full=Protein RER1A; Short=AtRER1A && PF03248:Rer1 family
ClCG02G004540	1.85759	4.54e-12	6.05e-11	maker-CGscf_0005s1645503e12290793-augustus-gene-9.649	- && Q9SJU9.2 RecName: Full=Epimerase family protein SDR39U1 homolog, chloroplastic; AltName: Full=Protein GIANT CHLOROPLAST 1; AltName: Full=Protein SulA homolog; Short=AtSulA; Flags: Precursor && PF08338:Domain of unknown function (DUF1731)|PF01370:NAD dependent epimerase/dehydratase family
ClCG02G001440	-3.2521	4.62e-12	6.15e-11	maker-CGscf_0047-augustus-gene-1.688	- && Q9ZQZ9.1 RecName: Full=Protein TIC 20-IV, chloroplastic; AltName: Full=Translocon at the inner envelope membrane of chloroplasts 20-IV; Short=AtTIC20-IV; Flags: Precursor && PF16166:Chloroplast import apparatus Tic20-like
ClCG05G025820	1.76169	4.62e-12	6.15e-11	augustus_masked-CGscf_0004-processed-gene-0.348	- && - && -
ClCG03G005680	-1.26102	4.65e-12	6.18e-11	augustus_masked-CGscf_0010-processed-gene-5.323	- && Q9C942.1 RecName: Full=Caffeoylshikimate esterase; AltName: Full=Lysophospholipase 2; Short=LysoPL2 && PF12146:Serine aminopeptidase, S33
ClCG06G003000	1.74881	4.73e-12	6.29e-11	maker-CGscf_0003-augustus-gene-3.423	- && O81304.1 RecName: Full=Probable plastid-lipid-associated protein 11; AltName: Full=Fibrillin-9 && PF04755:PAP_fibrillin
ClCG11G006250	1.47867	4.74e-12	6.29e-11	maker-CGscf_0005s1e1644131-augustus-gene-0.749	- && Q9FFK3.1 RecName: Full=Probable zinc metalloprotease EGY2, chloroplastic; AltName: Full=Protein ETHYLENE-DEPENDENT GRAVITROPISM-DEFICIENT AND YELLOW-GREEN 2; Flags: Precursor && -
ClCG06G013440	2.84312	4.77e-12	6.33e-11	maker-CGscf_0013-augustus-gene-4.421	- && Q5XF57.1 RecName: Full=Probable receptor-like serine/threonine-protein kinase At5g57670 && PF07714:Protein tyrosine kinase
ClCG01G015580	-1.56697	4.93e-12	6.54e-11	augustus_masked-CGscf_0015-processed-gene-6.558	- && Q9FLF4.1 RecName: Full=U-box domain-containing protein 27; AltName: Full=Plant U-box protein 27 && PF04564:U-box domain
ClCG08G006500	-4.85381	5.01e-12	6.63e-11	augustus_masked-CGscf_0026-processed-gene-3.676	- && P16273.2 RecName: Full=Pathogen-related protein && PF08718:Glycolipid transfer protein (GLTP)
ClCG06G009780	-2.3235	5.06e-12	6.69e-11	genemark-CGscf_0025-processed-gene-3.137	- && - && -
ClCG09G017510	-4.15434	5.06e-12	6.69e-11	genemark-CGscf_0022-processed-gene-1.67	- && Q9FX85.1 RecName: Full=Peroxidase 10; Short=Atperox P10; AltName: Full=ATP5a; Flags: Precursor && PF00141:Peroxidase
ClCG04G004080	-2.24247	5.07e-12	6.7e-11	maker-CGscf_0031-snap-gene-2.388	- && F4J2M6.2 RecName: Full=Kinesin-like protein KIN-14L && PF00307:Calponin homology (CH) domain|PF00225:Kinesin motor domain|PF16796:Microtubule binding
ClCG10G020030	3.56554	5.15e-12	6.81e-11	augustus_masked-CGscf_0009-processed-gene-0.360	- && Q9SJL9.1 RecName: Full=Probable xyloglucan endotransglucosylase/hydrolase protein 32; Short=At-XTH32; Short=XTH-32; Flags: Precursor && PF00722:Glycosyl hydrolases family 16|PF06955:Xyloglucan endo-transglycosylase (XET) C-terminus
ClCG03G009330	1.0116	5.16e-12	6.81e-11	maker-CGscf_0057-augustus-gene-0.591	- && Q8L796.2 RecName: Full=Phosphatidylinositol 4-phosphate 5-kinase 2; Short=AtPIP5K2; AltName: Full=1-phosphatidylinositol 4-phosphate kinase 2; AltName: Full=Diphosphoinositide kinase 2; AltName: Full=PtdIns(4)P-5-kinase 2 && PF01504:Phosphatidylinositol-4-phosphate 5-Kinase|PF02493:MORN repeat
ClCG01G000910	-1.1979	5.21e-12	6.88e-11	maker-CGscf_0024-augustus-gene-3.1010	- && Q8H0W3.1 RecName: Full=Protein REVEILLE 6 && PF00249:Myb-like DNA-binding domain
ClCG05G021860	-6.329	5.24e-12	6.91e-11	augustus_masked-CGscf_0004-processed-gene-3.398	- && Q39547.1 RecName: Full=Cucumisin; AltName: Allergen=Cuc m 1; Flags: Precursor && PF17766:Fibronectin type-III domain
ClCG04G000320	-2.5158	5.28e-12	6.95e-11	augustus_masked-CGscf_0085-processed-gene-0.8	- && Q9M5J9.1 RecName: Full=Polygalacturonase inhibitor 1; AltName: Full=Polygalacturonase-inhibiting protein 1; Short=PGIP-1; Flags: Precursor && PF13855:Leucine rich repeat|PF08263:Leucine rich repeat N-terminal domain
ClCG07G017180	-2.15795	5.3e-12	6.98e-11	maker-CGscf_0034-augustus-gene-0.432	- && Q38946.1 RecName: Full=Glutamate dehydrogenase 2; Short=GDH 2 && PF02812:Glu/Leu/Phe/Val dehydrogenase, dimerisation domain|PF00208:Glutamate/Leucine/Phenylalanine/Valine dehydrogenase
ClCG01G020240	1.18927	5.33e-12	7.01e-11	augustus_masked-CGscf_0015-processed-gene-1.450	- && - && -
ClCG02G006160	2.99791	5.41e-12	7.11e-11	augustus_masked-CGscf_0005s1645503e12290793-processed-gene-8.341	- && Q9SNE5.1 RecName: Full=Protein IRREGULAR XYLEM 15; Short=AtIRX15 && PF04669:Polysaccharide biosynthesis
ClCG09G019280	1.69376	5.45e-12	7.16e-11	maker-CGscf_0033-augustus-gene-3.636	- && - && -
ClCG03G017580	0.890877	5.58e-12	7.32e-11	maker-CGscf_0012-augustus-gene-9.447	- && O80492.1 RecName: Full=Probable protein phosphatase 2C 5; Short=AtPP2C05 && PF00481:Protein phosphatase 2C
ClCG02G014680	3.11487	5.63e-12	7.39e-11	maker-CGscf_0006-augustus-gene-6.402	- && Q9SJG2.1 RecName: Full=Probable receptor-like protein kinase At2g42960 && PF00069:Protein kinase domain
ClCG03G008870	-2.24885	5.65e-12	7.41e-11	maker-CGscf_0010-snap-gene-0.347	- && Q3T100.1 RecName: Full=Microsomal glutathione S-transferase 3; Short=Microsomal GST-3 && PF01124:MAPEG family
ClCG09G003180	1.00637	5.69e-12	7.46e-11	maker-CGscf_0001-augustus-gene-2.479	- && O04866.1 RecName: Full=Acetylornithine aminotransferase, mitochondrial; Short=ACOAT; AltName: Full=Acetylornithine transaminase; Short=AOTA; Flags: Precursor && PF00202:Aminotransferase class-III
ClCG06G006370	-1.64594	5.7e-12	7.46e-11	maker-CGscf_0003-augustus-gene-7.376	- && Q8LAX0.2 RecName: Full=Homocysteine S-methyltransferase 3; AltName: Full=S-methylmethionine:homocysteine methyltransferase 3; Short=AtHMT-3; Short=SMM:Hcy S-methyltransferase 3 && PF02574:Homocysteine S-methyltransferase
ClCG05G024740	1.91889	6.05e-12	7.91e-11	augustus_masked-CGscf_0004-processed-gene-1.408	- && Q0WQW5.2 RecName: Full=Pentatricopeptide repeat-containing protein At1g59720, chloroplastic/mitochondrial; AltName: Full=Protein CHLORORESPIRATORY REDUCTION 28; Flags: Precursor && PF13041:PPR repeat family|PF14432:DYW family of nucleic acid deaminases
ClCG11G008390	1.41431	6.1e-12	7.97e-11	augustus_masked-CGscf_0016-processed-gene-3.31	- && - && PF13855:Leucine rich repeat|PF08263:Leucine rich repeat N-terminal domain
ClCG04G007220	1.60976	6.12e-12	7.99e-11	maker-CGscf_0027-snap-gene-2.506	- && - && -
ClCG06G006710	2.87097	6.19e-12	8.07e-11	genemark-CGscf_0003-processed-gene-7.77	- && - && PF14576:Sieve element occlusion N-terminus|PF14577:Sieve element occlusion C-terminus
ClCG02G009880	1.1832	6.2e-12	8.08e-11	maker-CGscf_0041-augustus-gene-2.445	- && Q681N2.2 RecName: Full=U-box domain-containing protein 15; AltName: Full=Plant U-box protein 15 && PF04564:U-box domain|PF00514:Armadillo/beta-catenin-like repeat
ClCG10G013640	1.97492	6.26e-12	8.15e-11	maker-CGscf_0009-augustus-gene-7.474	- && Q6NLB1.1 RecName: Full=F-box protein At2g26850 && PF00646:F-box domain
ClCG10G009570	-6.06035	6.41e-12	8.35e-11	genemark-CGscf_0020-processed-gene-4.35	- && - && -
ClCG07G015370	1.57285	6.44e-12	8.38e-11	maker-CGscf_0034-augustus-gene-2.431	- && - && PF04909:Amidohydrolase
ClCG11G018240	1.37686	6.59e-12	8.57e-11	maker-CGscf_0014-augustus-gene-0.505	- && - && PF06749:Protein of unknown function (DUF1218)
ClCG07G001610	-2.13784	6.66e-12	8.66e-11	maker-CGscf_0042-snap-gene-1.524	- && Q8GZM7.1 RecName: Full=Transcription factor PIF1; AltName: Full=Basic helix-loop-helix protein 15; Short=AtbHLH15; Short=bHLH 15; AltName: Full=Protein PHY-INTERACTING FACTOR 1; AltName: Full=Protein PHYTOCHROME INTERACTING FACTOR 3-LIKE 5; AltName: Full=Transcription factor EN 101; AltName: Full=bHLH transcription factor bHLH015 && -
ClCG06G004940	-1.48907	6.71e-12	8.71e-11	maker-CGscf_0003-augustus-gene-5.463	- && Q84JZ6.1 RecName: Full=Multiple organellar RNA editing factor 3, mitochondrial; AltName: Full=RNA editing-interacting protein 3; Flags: Precursor && -
ClCG11G004580	-1.50272	6.74e-12	8.75e-11	maker-CGscf_0021-augustus-gene-4.458	- && Q9ZQ70.1 RecName: Full=Probable WRKY transcription factor 3; AltName: Full=WRKY DNA-binding protein 3 && PF03106:WRKY DNA -binding domain
ClCG09G006410	3.02175	6.95e-12	9.01e-11	maker-CGscf_0001-augustus-gene-5.563	- && A7PTY8.1 RecName: Full=CASP-like protein 1E1; Short=VvCASPL1E1 && PF04535:Domain of unknown function (DUF588)
ClCG06G016620	2.06465	7.26e-12	9.41e-11	augustus_masked-CGscf_0013-processed-gene-7.453	- && Q9T041.2 RecName: Full=Microtubule-associated protein TORTIFOLIA1; AltName: Full=Microtubule-associated protein SPIRAL2; AltName: Full=Protein CONVOLUTA && -
ClCG01G015170	1.61966	7.3e-12	9.46e-11	genemark-CGscf_0015-processed-gene-6.50	- && Q8L7V3.1 RecName: Full=Probable methyltransferase PMT26 && PF03141:Putative S-adenosyl-L-methionine-dependent methyltransferase
ClCG01G022660	-1.27574	7.41e-12	9.59e-11	maker-CGscf_0043-augustus-gene-2.643	- && Q8L7L1.1 RecName: Full=Sphingosine kinase 1 && PF00781:Diacylglycerol kinase catalytic domain
ClCG04G007580	-2.6213	7.47e-12	9.66e-11	maker-CGscf_0027-augustus-gene-1.484	- && - && -
ClCG07G010980	2.43676	7.49e-12	9.68e-11	genemark-CGscf_0008-processed-gene-10.244	- && Q682S0.2 RecName: Full=Root phototropism protein 2; AltName: Full=BTB/POZ domain-containing protein RPT2 && PF03000:NPH3 family|PF00651:BTB/POZ domain
ClCG09G011790	4.76219	7.52e-12	9.71e-11	maker-CGscf_0001-augustus-gene-12.355	- && Q56XR0.1 RecName: Full=Transcription factor bHLH71; AltName: Full=Basic helix-loop-helix protein 71; Short=AtbHLH71; Short=bHLH 71; AltName: Full=Transcription factor EN 17; AltName: Full=bHLH transcription factor bHLH071 && PF00010:Helix-loop-helix DNA-binding domain
ClCG02G014920	-2.11642	7.58e-12	9.78e-11	genemark-CGscf_0006-processed-gene-6.16	- && Q9C7X5.1 RecName: Full=Probable nicotianamine synthase 4; AltName: Full=S-adenosyl-L-methionine:S-adenosyl-L-methionine:S-adenosyl-methionine 3-amino-3-carboxypropyltransferase 4 && PF03059:Nicotianamine synthase protein
ClCG06G018040	1.51056	7.66e-12	9.88e-11	maker-CGscf_0013-augustus-gene-8.735	- && Q9C5D3.1 RecName: Full=Heavy metal-associated isoprenylated plant protein 7; Short=AtHIP07; AltName: Full=Farnesylated protein 3; Short=AtFP3; Flags: Precursor && PF00403:Heavy-metal-associated domain
ClCG11G015560	1.30612	7.68e-12	9.9e-11	maker-CGscf_0014-augustus-gene-3.456	- && Q8L796.2 RecName: Full=Phosphatidylinositol 4-phosphate 5-kinase 2; Short=AtPIP5K2; AltName: Full=1-phosphatidylinositol 4-phosphate kinase 2; AltName: Full=Diphosphoinositide kinase 2; AltName: Full=PtdIns(4)P-5-kinase 2 && PF02493:MORN repeat|PF01504:Phosphatidylinositol-4-phosphate 5-Kinase
ClCG10G000480	-1.31074	7.7e-12	9.92e-11	maker-CGscf_0030-augustus-gene-0.505	- && Q8GT74.1 RecName: Full=NEP1-interacting protein 2; AltName: Full=RING-H2 finger protein ATL25 && PF13639:Ring finger domain
ClCG01G015390	2.19062	7.88e-12	1.01e-10	maker-CGscf_0015-augustus-gene-6.772	- && Q9S829.1 RecName: Full=NAD(P)H-quinone oxidoreductase subunit O, chloroplastic; AltName: Full=NAD(P)H dehydrogenase subunit O; Short=NDH subunit O; Short=NDH-O; AltName: Full=NADH-plastoquinone oxidoreductase subunit O; Flags: Precursor && PF11910:Cyanobacterial and plant NDH-1 subunit O
ClCG07G013460	-5.64423	7.99e-12	1.03e-10	maker-CGscf_0034-augustus-gene-3.583	- && Q9KGG1.1 RecName: Full=DNA repair protein RadA; AltName: Full=Branch migration protein RadA && PF13541:Subunit ChlI of Mg-chelatase|PF13481:AAA domain
ClCG08G003550	1.61812	8.03e-12	1.03e-10	snap_masked-CGscf_0045-processed-gene-1.618	- && P14766.2 RecName: Full=Fructose-1,6-bisphosphatase, cytosolic; Short=FBPase; AltName: Full=D-fructose-1,6-bisphosphate 1-phosphohydrolase && PF00316:Fructose-1-6-bisphosphatase, N-terminal domain
ClCG01G005840	-2.59173	8.08e-12	1.04e-10	maker-CGscf_0019-augustus-gene-5.728	- && - && PF02485:Core-2/I-Branching enzyme
ClCG03G007600	2.52729	8.17e-12	1.05e-10	augustus_masked-CGscf_0010-processed-gene-3.311	- && Q9LWM4.1 RecName: Full=CBL-interacting protein kinase 5; AltName: Full=OsCIPK05 && PF00069:Protein kinase domain|PF03822:NAF domain
ClCG01G024570	2.43782	8.18e-12	1.05e-10	maker-CGscf_0043-augustus-gene-1.514	- && - && PF04862:Protein of unknown function (DUF642)
ClCG11G013800	2.25692	8.19e-12	1.05e-10	maker-CGscf_0014-augustus-gene-5.522	- && Q9ZU46.1 RecName: Full=Receptor protein kinase-like protein ZAR1; AltName: Full=Protein ZYGOTIC ARREST 1; Flags: Precursor && PF13855:Leucine rich repeat|PF08263:Leucine rich repeat N-terminal domain|PF00069:Protein kinase domain
ClCG10G003700	-6.05397	8.34e-12	1.07e-10	maker-CGscf_0077-snap-gene-0.261	- && Q6Q3H3.1 RecName: Full=(-)-germacrene D synthase && PF03936:Terpene synthase family, metal binding domain|PF01397:Terpene synthase, N-terminal domain
ClCG11G014680	-5.96436	8.44e-12	1.08e-10	genemark-CGscf_0014-processed-gene-4.211	- && Q28IV8.1 RecName: Full=Neuroguidin; AltName: Full=EIF4E-binding protein && -
ClCG07G006460	2.94848	8.51e-12	1.09e-10	maker-CGscf_0018-augustus-gene-5.337	- && Q941R6.2 RecName: Full=MLP-like protein 31 && PF00407:Pathogenesis-related protein Bet v I family
ClCG06G018200	-1.02039	8.56e-12	1.09e-10	maker-CGscf_0013-snap-gene-8.985	- && Q9FI61.1 RecName: Full=Ubiquitin-conjugating enzyme E2 27; AltName: Full=E2 ubiquitin-conjugating enzyme 27; AltName: Full=Ubiquitin carrier protein 27 && PF00627:UBA/TS-N domain|PF00179:Ubiquitin-conjugating enzyme
ClCG07G010010	0.942917	8.6e-12	1.1e-10	genemark-CGscf_0008-processed-gene-9.180	- && Q9LKA4.1 RecName: Full=UBP1-associated protein 2C && PF00076:RNA recognition motif. (a.k.a. RRM, RBD, or RNP domain)
ClCG10G005060	2.2366	8.67e-12	1.11e-10	genemark-CGscf_0007-processed-gene-11.44	- && Q9FLP0.1 RecName: Full=65-kDa microtubule-associated protein 1; Short=AtMAP65-1 && PF03999:Microtubule associated protein (MAP65/ASE1 family)
ClCG01G008630	-1.25836	9.13e-12	1.16e-10	maker-CGscf_0019-augustus-gene-1.327	- && Q42521.2 RecName: Full=Glutamate decarboxylase 1; Short=GAD 1 && PF00282:Pyridoxal-dependent decarboxylase conserved domain
ClCG06G008220	1.80695	9.29e-12	1.18e-10	maker-CGscf_0003-augustus-gene-11.316	- && - && PF04570:zinc-finger of the FCS-type, C2-C2
ClCG01G016620	2.38878	9.33e-12	1.19e-10	maker-CGscf_0015-augustus-gene-4.510	- && P29162.1 RecName: Full=L-ascorbate oxidase homolog; AltName: Full=Pollen-specific protein NTP303; Flags: Precursor && PF07731:Multicopper oxidase|PF07732:Multicopper oxidase|PF00394:Multicopper oxidase
ClCG05G012590	1.22518	9.7e-12	1.23e-10	maker-CGscf_0002-snap-gene-4.345	- && - && PF12576:Protein of unknown function (DUF3754)
ClCG11G015240	-1.76284	9.74e-12	1.24e-10	maker-CGscf_0014-augustus-gene-3.467	- && Q68FJ8.1 RecName: Full=TOM1-like protein 2; AltName: Full=Target of Myb-like protein 2 && PF03127:GAT domain|PF00790:VHS domain
ClCG04G010470	-1.44728	9.77e-12	1.24e-10	augustus_masked-CGscf_0059-processed-gene-0.633	- && - && -
ClCG10G014220	-1.52618	9.78e-12	1.24e-10	maker-CGscf_0009-augustus-gene-7.486	- && Q07511.2 RecName: Full=Formate dehydrogenase, mitochondrial; Short=FDH; AltName: Full=NAD-dependent formate dehydrogenase; Flags: Precursor && PF00389:D-isomer specific 2-hydroxyacid dehydrogenase, catalytic domain|PF02826:D-isomer specific 2-hydroxyacid dehydrogenase, NAD binding domain
ClCG01G017400	-3.94808	9.95e-12	1.26e-10	maker-CGscf_0015-augustus-gene-4.517	- && Q43873.1 RecName: Full=Peroxidase 73; Short=Atperox P73; AltName: Full=ATP10a; AltName: Full=PRXR11; Flags: Precursor && PF00141:Peroxidase
ClCG06G015810	1.33157	1.01e-11	1.28e-10	augustus_masked-CGscf_0013-processed-gene-7.414	- && O50061.2 RecName: Full=50S ribosomal protein L4, chloroplastic; AltName: Full=CL4; AltName: Full=R-protein L4; Flags: Precursor && PF00573:Ribosomal protein L4/L1 family
ClCG09G022060	-1.25364	1.03e-11	1.3e-10	maker-CGscf_0033-augustus-gene-1.435	- && - && -
ClCG01G004230	-2.65988	1.05e-11	1.33e-10	genemark-CGscf_0024-processed-gene-0.131	- && Q9FFN2.2 RecName: Full=Probable glycosyltransferase At5g03795 && PF03016:Exostosin family
ClCG06G002790	3.80628	1.06e-11	1.34e-10	maker-CGscf_0003-augustus-gene-3.382	- && - && -
ClCG08G017950	1.70207	1.09e-11	1.38e-10	maker-CGscf_0017-augustus-gene-0.544	- && Q9LU94.2 RecName: Full=Putative pentatricopeptide repeat-containing protein At3g25970 && PF00295:Glycosyl hydrolases family 28|PF13041:PPR repeat family
ClCG03G016230	-0.929511	1.1e-11	1.38e-10	maker-CGscf_0012-augustus-gene-7.425	- && O34598.1 RecName: Full=Guanine deaminase; Short=GDEase; Short=Guanase; Short=Guanine aminase; AltName: Full=Guanine aminohydrolase; Short=GAH && PF00383:Cytidine and deoxycytidylate deaminase zinc-binding region
ClCG05G013420	1.20999	1.1e-11	1.39e-10	maker-CGscf_0002-augustus-gene-1.358	- && P82024.1 RecName: Full=30S ribosomal protein S21, chloroplastic && PF01165:Ribosomal protein S21
ClCG03G009030	1.66288	1.14e-11	1.44e-10	maker-CGscf_0010-augustus-gene-0.309	- && - && PF04570:zinc-finger of the FCS-type, C2-C2
ClCG01G013470	-1.95958	1.14e-11	1.44e-10	maker-CGscf_0029-augustus-gene-0.393	- && Q9FGS8.1 RecName: Full=C2 and GRAM domain-containing protein At5g50170 && PF00168:C2 domain|PF16016:VAD1 Analog of StAR-related lipid transfer domain|PF02893:GRAM domain
ClCG11G014070	-1.34254	1.14e-11	1.44e-10	maker-CGscf_0014-augustus-gene-5.508	- && P46644.1 RecName: Full=Aspartate aminotransferase 3, chloroplastic; AltName: Full=Protein YELLOW-LEAF-SPECIFIC GENE 4; AltName: Full=Transaminase A; Flags: Precursor && PF00155:Aminotransferase class I and II
ClCG02G000590	2.30325	1.16e-11	1.46e-10	maker-CGscf_0047-snap-gene-0.496	- && Q9LXD9.1 RecName: Full=Probable pectinesterase/pectinesterase inhibitor 51; Includes: RecName: Full=Pectinesterase inhibitor 51; AltName: Full=Pectin methylesterase inhibitor 51; Includes: RecName: Full=Pectinesterase 51; Short=PE 51; AltName: Full=Pectin methylesterase 51; Short=AtPME51; Flags: Precursor && PF04043:Plant invertase/pectin methylesterase inhibitor|PF01095:Pectinesterase
ClCG06G017560	2.59981	1.16e-11	1.47e-10	maker-CGscf_0013-augustus-gene-8.720	- && Q7ZVZ7.1 RecName: Full=Protein ABHD17C; AltName: Full=Alpha/beta hydrolase domain-containing protein 17C; Short=Abhydrolase domain-containing protein 17C && PF12146:Serine aminopeptidase, S33
ClCG03G000660	-2.48085	1.17e-11	1.47e-10	maker-CGscf_0066-augustus-gene-0.582	- && - && -
ClCG06G013080	1.60185	1.21e-11	1.52e-10	maker-CGscf_0013-snap-gene-4.507	- && Q9FHH8.2 RecName: Full=Zinc finger protein CONSTANS-LIKE 5 && PF00643:B-box zinc finger|PF06203:CCT motif
ClCG01G008710	1.39802	1.22e-11	1.53e-10	maker-CGscf_0019-augustus-gene-1.306	- && P43298.1 RecName: Full=Receptor protein kinase TMK1; AltName: Full=BARK1-like kinase 1; AltName: Full=Transmembrane kinase 1; Flags: Precursor && PF00069:Protein kinase domain
ClCG10G006390	2.13201	1.26e-11	1.59e-10	augustus_masked-CGscf_0007-processed-gene-8.349	- && Q9LSQ6.1 RecName: Full=Calcium-binding protein PBP1; AltName: Full=KIC-related protein 2; AltName: Full=PINOID-binding protein 1 && PF13833:EF-hand domain pair
ClCG05G025520	-2.52869	1.27e-11	1.59e-10	genemark-CGscf_0004-processed-gene-0.42	- && Q9CAL2.1 RecName: Full=Cysteine-rich receptor-like protein kinase 3; Short=Cysteine-rich RLK3; Flags: Precursor && PF01657:Salt stress response/antifungal|PF00069:Protein kinase domain
ClCG11G006090	2.51143	1.27e-11	1.59e-10	maker-CGscf_0005s1e1644131-snap-gene-0.868	- && O80875.1 RecName: Full=Protein SMAX1-LIKE 7; Short=AtSMXL7; AltName: Full=Protein D53-like 1; Short=AtD53-like 1; AltName: Full=Protein D53-like SMXL 7 && PF07724:AAA domain (Cdc48 subfamily)
ClCG02G002920	-1.12726	1.29e-11	1.61e-10	maker-CGscf_0052-augustus-gene-0.473	- && Q9SU14.1 RecName: Full=Nudix hydrolase 7; Short=AtNUDT7; AltName: Full=ADP-ribose pyrophosphatase; AltName: Full=NADH pyrophosphatase; AltName: Full=Protein GROWTH FACTOR GENE 1 && PF00293:NUDIX domain|PF18290:Nudix hydrolase domain
ClCG02G022820	-1.81915	1.29e-11	1.62e-10	maker-CGscf_0038-augustus-gene-1.425	- && Q058P6.1 RecName: Full=Protein CLT1, chloroplastic; AltName: Full=CRT-like transporter 1; AltName: Full=Chloroquine-resistance transporter-like transporter 1; Flags: Precursor && PF08627:CRT-like, chloroquine-resistance transporter-like
ClCG11G006660	1.82125	1.3e-11	1.63e-10	snap_masked-CGscf_0005s1e1644131-processed-gene-0.502	- && O22285.1 RecName: Full=Probable methyltransferase PMT11 && PF03141:Putative S-adenosyl-L-methionine-dependent methyltransferase
ClCG04G003390	-1.18114	1.33e-11	1.66e-10	maker-CGscf_0035-snap-gene-0.374	- && Q84M24.2 RecName: Full=ABC transporter A family member 1; Short=ABC transporter ABCA.1; Short=AtABCA1; AltName: Full=ABC one homolog protein 1; Short=AtAOH1 && PF13304:AAA domain, putative AbiEii toxin, Type IV TA system|PF12698:ABC-2 family transporter protein|PF00005:ABC transporter
ClCG05G023580	-3.82231	1.34e-11	1.67e-10	augustus_masked-CGscf_0004-processed-gene-1.462	- && H2DH17.1 RecName: Full=Cytochrome P450 CYP749A22; AltName: Full=Cytochrome P450 CYP749A20 [Panax ginseng] && -
ClCG11G007350	-1.17789	1.35e-11	1.68e-10	genemark-CGscf_0016-processed-gene-6.142	- && - && PF12906:RING-variant domain|PF12428:Protein of unknown function (DUF3675)
ClCG06G016910	2.69938	1.35e-11	1.68e-10	maker-CGscf_0013-snap-gene-8.830	- && Q9SU63.1 RecName: Full=Aldehyde dehydrogenase family 2 member B4, mitochondrial; Short=ALDH2a; Flags: Precursor && PF00171:Aldehyde dehydrogenase family
ClCG06G008850	1.01654	1.36e-11	1.7e-10	maker-CGscf_0003-augustus-gene-13.367	- && B1XQQ0.1 RecName: Full=Elongation factor Ts; Short=EF-Ts && PF00575:S1 RNA binding domain|PF00889:Elongation factor TS
ClCG09G008710	-1.37782	1.37e-11	1.7e-10	maker-CGscf_0001-augustus-gene-8.421	- && - && -
ClCG01G007430	4.50696	1.37e-11	1.7e-10	maker-CGscf_0019-snap-gene-3.568	- && Q4V3D9.1 RecName: Full=Protein STRICTOSIDINE SYNTHASE-LIKE 10; Short=AtSSL10; AltName: Full=Strictosidine synthase 8; Short=AtSS8; Flags: Precursor && PF03088:Strictosidine synthase
ClCG02G023980	-1.91373	1.37e-11	1.71e-10	augustus_masked-CGscf_0038-processed-gene-0.81	- && O80582.2 RecName: Full=F-box/kelch-repeat protein At2g44130 && PF01344:Kelch motif
ClCG05G019230	-3.07918	1.38e-11	1.71e-10	augustus_masked-CGscf_0004-processed-gene-5.461	- && Q8L3R2.2 RecName: Full=Probable calcium-binding protein CML41; AltName: Full=Calmodulin-like protein 41 && PF13499:EF-hand domain pair|PF13833:EF-hand domain pair
ClCG11G005070	-1.89872	1.39e-11	1.72e-10	augustus_masked-CGscf_0021-processed-gene-5.479	- && Q9FMC2.1 RecName: Full=Basic leucine zipper 43; Short=AtbZIP43; Short=bZIP protein 43 && PF00170:bZIP transcription factor
ClCG11G013520	2.01249	1.42e-11	1.76e-10	maker-CGscf_0014-augustus-gene-5.582	- && P47999.2 RecName: Full=Cysteine synthase, chloroplastic/chromoplastic; AltName: Full=At.OAS.7-4; AltName: Full=Beta-substituted Ala synthase 2;1; Short=ARAth-Bsas2;1; AltName: Full=CSase B; Short=AtCS-B; Short=CS-B; AltName: Full=O-acetylserine (thiol)-lyase; AltName: Full=O-acetylserine sulfhydrylase; AltName: Full=OAS-TL B; AltName: Full=cpACS1; Flags: Precursor && PF00291:Pyridoxal-phosph…
ClCG09G006550	-1.70288	1.47e-11	1.82e-10	maker-CGscf_0001-augustus-gene-5.521	- && Q8LFS6.1 RecName: Full=RNA-binding protein BRN1; AltName: Full=Protein BRUNO-LIKE 1; Short=AtBRN1; AltName: Full=Protein RNA-BINDING PROTEIN-DEFENSE RELATED 1; Short=AtRBP-DR1 && PF00076:RNA recognition motif. (a.k.a. RRM, RBD, or RNP domain)
ClCG01G010820	-2.29299	1.48e-11	1.83e-10	augustus_masked-CGscf_0011-processed-gene-3.324	- && C7G304.1 RecName: Full=Galactinol synthase 2; Short=GolS-2; Short=SlGolS2 && PF01501:Glycosyl transferase family 8
ClCG06G014450	-1.41309	1.52e-11	1.89e-10	augustus_masked-CGscf_0013-processed-gene-5.92	- && Q9C9U3.1 RecName: Full=Alpha-dioxygenase 2; Short=Alpha DOX2; AltName: Full=Fatty acid dioxygenase AlphaDOX2; Flags: Precursor && PF03098:Animal haem peroxidase
ClCG03G000150	5.56422	1.57e-11	1.94e-10	augustus_masked-CGscf_0066-processed-gene-0.498	- && P20144.1 RecName: Full=Wound-induced protein 1 && PF07107:Wound-induced protein WI12
ClCG10G017490	1.17975	1.59e-11	1.96e-10	maker-CGscf_0009-snap-gene-3.463	- && Q8GZC3.1 RecName: Full=Delta(12)-fatty-acid desaturase FAD2 && PF11960:Domain of unknown function (DUF3474)|PF00487:Fatty acid desaturase
ClCG02G015200	1.39226	1.63e-11	2.01e-10	maker-CGscf_0006-augustus-gene-5.400	- && Q0WRB2.1 RecName: Full=Probable protein phosphatase 2C 73; Short=AtPP2C73; AltName: Full=AtPPC6;7 && PF00481:Protein phosphatase 2C
ClCG05G009560	1.37761	1.65e-11	2.04e-10	snap_masked-CGscf_0002-processed-gene-10.215	- && Q38898.1 RecName: Full=Potassium channel AKT2/3 && PF00520:Ion transport protein|PF11834:KHA, dimerisation domain of potassium ion channel|PF00027:Cyclic nucleotide-binding domain
ClCG02G019200	-5.58628	1.68e-11	2.07e-10	genemark-CGscf_0006-processed-gene-1.135	- && Q6IEQ7.1 RecName: Full=WRKY transcription factor WRKY24; Short=OsWRKY24 && PF03106:WRKY DNA -binding domain
ClCG03G003120	2.3634	1.69e-11	2.08e-10	genemark-CGscf_0010-processed-gene-8.9	- && P24465.2 RecName: Full=Cytochrome P450 71A1; AltName: Full=ARP-2; AltName: Full=CYPLXXIA1 && PF00067:Cytochrome P450
ClCG09G012080	1.70669	1.73e-11	2.13e-10	maker-CGscf_0001-augustus-gene-13.344	- && P15788.2 RecName: Full=Ferredoxin && PF00111:2Fe-2S iron-sulfur cluster binding domain
ClCG05G001170	4.85909	1.73e-11	2.13e-10	maker-CGscf_0002-augustus-gene-19.605	- && P29060.1 RecName: Full=Acidic endochitinase; Flags: Precursor && PF00704:Glycosyl hydrolases family 18
ClCG01G008170	1.64857	1.75e-11	2.16e-10	maker-CGscf_0019-snap-gene-2.492	- && Q0D3J9.1 RecName: Full=Zinc finger CCCH domain-containing protein 53; Short=OsC3H53 && -
ClCG05G017920	-1.50571	1.78e-11	2.19e-10	maker-CGscf_0004-augustus-gene-7.456	- && Q43866.1 RecName: Full=Beta-fructofuranosidase, insoluble isoenzyme CWINV1; AltName: Full=Cell wall beta-fructosidase 1; Short=AtbetaFRUCT1; AltName: Full=Cell wall invertase 1; Short=AtcwINV1; AltName: Full=Sucrose hydrolase 1; Flags: Precursor && PF00251:Glycosyl hydrolases family 32 N-terminal domain|PF08244:Glycosyl hydrolases family 32 C terminal
ClCG06G000620	1.94458	1.8e-11	2.22e-10	genemark-CGscf_0003-processed-gene-0.143	- && - && PF07819:PGAP1-like protein
ClCG08G001260	-1.4542	1.81e-11	2.22e-10	augustus_masked-CGscf_0046-processed-gene-1.716	- && Q40392.1 RecName: Full=TMV resistance protein N && PF13855:Leucine rich repeat|PF00931:NB-ARC domain|PF01582:TIR domain
ClCG09G005270	3.49126	1.8e-11	2.22e-10	augustus_masked-CGscf_0001-processed-gene-4.516	- && - && PF05553:Cotton fibre expressed protein
ClCG02G021450	-2.13527	1.82e-11	2.24e-10	maker-CGscf_0038-augustus-gene-2.668	- && Q9FJH5.1 RecName: Full=Heavy metal-associated isoprenylated plant protein 3; Short=AtHIP03; Short=AtHIPP3; Flags: Precursor && PF00403:Heavy-metal-associated domain
ClCG06G007500	0.855293	1.82e-11	2.24e-10	maker-CGscf_0003-augustus-gene-9.361	- && O23614.1 RecName: Full=Carboxyl-terminal-processing peptidase 2, chloroplastic; AltName: Full=D1 C-terminal processing protease 2; AltName: Full=Photosystem II D1 protein processing peptidase 2; Flags: Precursor && PF17820:PDZ domain|PF03572:Peptidase family S41
ClCG01G018320	-2.10646	1.84e-11	2.25e-10	maker-CGscf_0015-augustus-gene-3.526	- && Q9FGD7.1 RecName: Full=Putative U-box domain-containing protein 50; AltName: Full=Plant U-box protein 50 && PF07714:Protein tyrosine kinase|PF04564:U-box domain
ClCG05G008120	-1.85683	1.87e-11	2.3e-10	maker-CGscf_0002-augustus-gene-12.451	- && B9DFR3.1 RecName: Full=Pectin acetylesterase 9; Flags: Precursor && PF03283:Pectinacetylesterase
ClCG03G003310	-1.653	1.88e-11	2.3e-10	maker-CGscf_0010-snap-gene-7.601	- && Q9FMK7.1 RecName: Full=BTB/POZ and TAZ domain-containing protein 1; AltName: Full=BTB and TAZ domain protein 1 && PF02135:TAZ zinc finger|PF00651:BTB/POZ domain
ClCG05G004890	5.97747	1.9e-11	2.32e-10	maker-CGscf_0002-augustus-gene-16.485	- && Q2V3I3.1 RecName: Full=EPIDERMAL PATTERNING FACTOR-like protein 4; Short=EPF-like protein 4; Contains: RecName: Full=CHALLAH-LIKE2; Flags: Precursor && PF17181:Epidermal patterning factor proteins
ClCG05G010080	2.01829	1.9e-11	2.33e-10	snap_masked-CGscf_0002-processed-gene-9.258	- && - && -
ClCG00G003920	-5.91871	1.91e-11	2.33e-10	augustus_masked-CGscf_0293-processed-gene-0.1	- && - && -
ClCG09G018140	-4.55115	1.93e-11	2.36e-10	maker-CGscf_0022-augustus-gene-0.353	- && - && -
ClCG02G002110	-1.71324	1.96e-11	2.38e-10	augustus_masked-CGscf_0047-processed-gene-1.648	- && Q69KJ0.1 RecName: Full=Ribonuclease 3-like protein 3; AltName: Full=Ribonuclease III-like protein 3; Short=RNase III-like protein 3 && PF00636:Ribonuclease III domain
ClCG07G010600	-2.48112	2.01e-11	2.45e-10	maker-CGscf_0008-augustus-gene-10.353	- && P49332.1 RecName: Full=Probable glutathione S-transferase parC; AltName: Full=Auxin-regulated protein parC && PF00043:Glutathione S-transferase, C-terminal domain|PF02798:Glutathione S-transferase, N-terminal domain
ClCG08G002800	-2.25791	2.01e-11	2.45e-10	snap_masked-CGscf_0039-processed-gene-1.343	- && - && -
ClCG01G010940	2.57002	2.02e-11	2.46e-10	genemark-CGscf_0011-processed-gene-4.24	- && - && -
ClCG06G004710	-2.05855	2.02e-11	2.46e-10	maker-CGscf_0003-augustus-gene-5.412	- && Q9FGY1.1 RecName: Full=Beta-D-xylosidase 1; Short=AtBXL1; AltName: Full=Alpha-L-arabinofuranosidase; Flags: Precursor && PF14310:Fibronectin type III-like domain|PF01915:Glycosyl hydrolase family 3 C-terminal domain|PF00933:Glycosyl hydrolase family 3 N terminal domain
ClCG01G007300	1.25473	2.03e-11	2.47e-10	maker-CGscf_0019-augustus-gene-3.494	- && Q9CAA9.1 RecName: Full=Transcription factor bHLH49; AltName: Full=Basic helix-loop-helix protein 49; Short=AtbHLH49; Short=bHLH 49; AltName: Full=Protein ACTIVATOR FOR CELL ELONGATION 1; AltName: Full=Transcription factor EN 82; AltName: Full=bHLH transcription factor bHLH049 && PF00010:Helix-loop-helix DNA-binding domain
ClCG02G004690	-1.53397	2.17e-11	2.64e-10	augustus_masked-CGscf_0005s1645503e12290793-processed-gene-9.591	- && - && -
ClCG08G005010	1.95714	2.18e-11	2.65e-10	augustus_masked-CGscf_0080-processed-gene-0.1	- && - && -
ClCG05G007530	1.22885	2.2e-11	2.66e-10	maker-CGscf_0002-augustus-gene-13.402	- && Q8GYY0.2 RecName: Full=Probable aminotransferase ACS12 && PF00155:Aminotransferase class I and II
ClCG08G007920	1.19283	2.23e-11	2.7e-10	maker-CGscf_0026-augustus-gene-1.511	- && - && PF09366:Protein of unknown function (DUF1997)
ClCG01G024820	-0.78611	2.29e-11	2.78e-10	maker-CGscf_0043-augustus-gene-1.551	- && Q67YS6.1 RecName: Full=Putative ALA-interacting subunit 2; Short=AtALIS2 && PF03381:LEM3 (ligand-effect modulator 3) family / CDC50 family
ClCG02G022420	1.40036	2.33e-11	2.82e-10	maker-CGscf_0038-augustus-gene-2.630	- && Q0WPH8.1 RecName: Full=Serine/threonine-protein kinase Nek5; AltName: Full=NimA-related protein kinase 5; Short=AtNEK6; Short=AtNek5 && PF00069:Protein kinase domain
ClCG05G015000	1.48238	2.34e-11	2.84e-10	maker-CGscf_0004-augustus-gene-11.339	- && - && PF04398:Protein of unknown function, DUF538
ClCG02G023020	1.48585	2.35e-11	2.84e-10	maker-CGscf_0038-snap-gene-1.548	- && O24133.1 RecName: Full=Magnesium-chelatase subunit ChlD, chloroplastic; Short=Mg-chelatase subunit D; AltName: Full=Mg-protoporphyrin IX chelatase subunit ChlD; Flags: Precursor && PF01078:Magnesium chelatase, subunit ChlI|PF17863:AAA lid domain|PF13519:von Willebrand factor type A domain
ClCG06G006530	-1.29147	2.35e-11	2.84e-10	maker-CGscf_0003-augustus-gene-7.386	- && Q9LIK9.1 RecName: Full=ATP sulfurylase 1, chloroplastic; Short=AtPS1; Flags: Precursor && PF01747:ATP-sulfurylase|PF14306:PUA-like domain
ClCG09G009070	-0.965294	2.36e-11	2.85e-10	maker-CGscf_0001-augustus-gene-8.462	- && Q6GLM5.1 RecName: Full=Desumoylating isopeptidase 1; Short=DeSI-1; AltName: Full=PPPDE peptidase domain-containing protein 2; AltName: Full=Protein FAM152B && PF05903:PPPDE putative peptidase domain
ClCG11G000490	-2.42321	2.41e-11	2.91e-10	augustus_masked-CGscf_0021-processed-gene-0.369	- && Q5M868.2 RecName: Full=Non-lysosomal glucosylceramidase; Short=NLGase; AltName: Full=Beta-glucocerebrosidase 2; Short=Beta-glucosidase 2; AltName: Full=Glucosylceramidase 2 && PF12215:beta-glucosidase 2, glycosyl-hydrolase family 116 N-term|PF04685:Glycosyl-hydrolase family 116, catalytic region
ClCG11G005650	2.52551	2.46e-11	2.96e-10	maker-CGscf_0021-augustus-gene-5.620	- && Q9LY03.1 RecName: Full=Probable LRR receptor-like serine/threonine-protein kinase IRK; AltName: Full=Inflorescence and root apices receptor-like kinase; Flags: Precursor && PF13855:Leucine rich repeat|PF08263:Leucine rich repeat N-terminal domain|PF00069:Protein kinase domain
ClCG02G008200	-1.98779	2.47e-11	2.98e-10	maker-CGscf_0005s1645503e12290793-augustus-gene-4.325	- && - && -
ClCG07G009020	-1.3913	2.5e-11	3.01e-10	maker-CGscf_0008-augustus-gene-7.321	- && Q9LVQ7.1 RecName: Full=Protein indeterminate-domain 1; AltName: Full=Protein ENHYDROUS && -
ClCG01G002290	-2.43277	2.5e-11	3.01e-10	maker-CGscf_0024-augustus-gene-2.449	- && Q948U0.1 RecName: Full=Respiratory burst oxidase homolog protein A; AltName: Full=NADPH oxidase RBOHA; AltName: Full=StRBOHA && PF01794:Ferric reductase like transmembrane component|PF08022:FAD-binding domain|PF08414:Respiratory burst NADPH oxidase|PF08030:Ferric reductase NAD binding domain
ClCG07G014280	1.61464	2.5e-11	3.01e-10	maker-CGscf_0034-snap-gene-3.701	- && Q43143.1 RecName: Full=Pectinesterase/pectinesterase inhibitor U1; Includes: RecName: Full=Pectinesterase inhibitor U1; AltName: Full=Pectin methylesterase inhibitor U1; Includes: RecName: Full=Pectinesterase U1; Short=PE U1; AltName: Full=Pectin methylesterase U1; Flags: Precursor && PF04043:Plant invertase/pectin methylesterase inhibitor|PF01095:Pectinesterase
ClCG09G012930	-4.86961	2.61e-11	3.14e-10	genemark-CGscf_0001-processed-gene-16.31	- && - && -
ClCG01G003090	-1.2621	2.61e-11	3.14e-10	augustus_masked-CGscf_0024-processed-gene-1.355	- && Q9SSA7.2 RecName: Full=GDSL esterase/lipase 5; AltName: Full=Extracellular lipase 5; Flags: Precursor && PF00657:GDSL-like Lipase/Acylhydrolase|PF06728:GPI transamidase subunit PIG-U
ClCG04G006310	1.39039	2.62e-11	3.14e-10	maker-CGscf_0027-augustus-gene-3.612	- && Q9LZV4.1 RecName: Full=Serine/threonine-protein kinase STN8, chloroplastic; AltName: Full=Protein STATE TRANSITION 8; Flags: Precursor && PF00069:Protein kinase domain
ClCG05G026370	1.71168	2.64e-11	3.17e-10	genemark-CGscf_0071-processed-gene-0.33	- && Q9FKG6.1 RecName: Full=U-box domain-containing protein 52; AltName: Full=Plant U-box protein 52; Includes: RecName: Full=E3 ubiquitin ligase; Includes: RecName: Full=Serine/threonine-protein kinase && PF00582:Universal stress protein family|PF00069:Protein kinase domain
ClCG04G005980	1.32941	2.66e-11	3.19e-10	maker-CGscf_0027-augustus-gene-3.650	- && - && -
ClCG05G019610	1.54052	2.66e-11	3.19e-10	maker-CGscf_0004-augustus-gene-5.497	- && - && PF04784:Protein of unknown function, DUF547|PF14389:Leucine-zipper of ternary complex factor MIP1
ClCG10G001030	-1.52258	2.67e-11	3.19e-10	maker-CGscf_0030-augustus-gene-1.452	- && - && -
ClCG04G001350	0.88576	2.72e-11	3.26e-10	maker-CGscf_0044-augustus-gene-0.351	- && P48578.1 RecName: Full=Serine/threonine-protein phosphatase PP2A-3 catalytic subunit; AltName: Full=Protein phosphatase 2A isoform 3 && PF00149:Calcineurin-like phosphoesterase
ClCG02G001900	1.85273	2.77e-11	3.31e-10	maker-CGscf_0047-snap-gene-1.891	- && Q9LVD9.1 RecName: Full=Protein DETOXIFICATION 40; Short=AtDTX40; AltName: Full=Multidrug and toxic compound extrusion protein 40; Short=MATE protein 40 && PF01554:MatE
ClCG10G014990	-0.935047	2.8e-11	3.34e-10	maker-CGscf_0009-augustus-gene-6.380	- && - && PF07891:Protein of unknown function (DUF1666)
ClCG07G015150	-1.49866	2.81e-11	3.36e-10	maker-CGscf_0034-augustus-gene-2.480	- && Q8LPG9.1 RecName: Full=Protein IQ-DOMAIN 14 && PF13178:Protein of unknown function (DUF4005)|PF00612:IQ calmodulin-binding motif
ClCG10G020410	1.66255	2.83e-11	3.38e-10	maker-CGscf_0009-augustus-gene-0.490	- && - && -
ClCG08G009030	1.82027	2.85e-11	3.4e-10	maker-CGscf_0026-augustus-gene-0.497	- && - && PF14380:Wall-associated receptor kinase C-terminal|PF13947:Wall-associated receptor kinase galacturonan-binding
ClCG09G005210	-0.869147	2.86e-11	3.41e-10	maker-CGscf_0001-augustus-gene-4.563	- && Q5REM8.1 RecName: Full=Transmembrane protein 205 && PF13664:Domain of unknown function (DUF4149)
ClCG10G011310	2.76565	2.88e-11	3.43e-10	maker-CGscf_0009-augustus-gene-10.411	- && - && -
ClCG05G011140	2.56429	3e-11	3.57e-10	augustus_masked-CGscf_0002-processed-gene-8.331	- && - && PF00407:Pathogenesis-related protein Bet v I family
ClCG05G004710	1.45336	3.01e-11	3.58e-10	maker-CGscf_0002-snap-gene-16.534	- && Q9XIW0.1 RecName: Full=CBL-interacting serine/threonine-protein kinase 7; AltName: Full=SNF1-related kinase 3.10; AltName: Full=SOS2-like protein kinase PKS7; AltName: Full=Serine/threonine-protein kinase SR2; Short=AtSR2; Short=AtSRPK1 && PF03822:NAF domain|PF00069:Protein kinase domain
ClCG11G013260	-2.17954	3.04e-11	3.62e-10	augustus_masked-CGscf_0014-processed-gene-5.446	- && P22738.4 RecName: Full=60S ribosomal protein L3-2 && PF00297:Ribosomal protein L3
ClCG02G003130	-1.18439	3.1e-11	3.69e-10	maker-CGscf_0052-augustus-gene-0.485	- && O22446.2 RecName: Full=Histone deacetylase 19; Short=AtHD1; Short=HD && PF00850:Histone deacetylase domain
ClCG03G001810	2.06984	3.11e-11	3.7e-10	maker-CGscf_0010-augustus-gene-9.625	- && Q9LZU5.1 RecName: Full=Kinesin-like protein KIN-5D && PF00225:Kinesin motor domain
ClCG05G018860	1.38786	3.24e-11	3.84e-10	maker-CGscf_0004-snap-gene-6.571	- && F4HQX1.1 RecName: Full=Jacalin-related lectin 3; AltName: Full=Mannose-binding lectin superfamily protein && PF03107:C1 domain
ClCG02G010650	0.91297	3.3e-11	3.92e-10	maker-CGscf_0051-augustus-gene-1.386	- && Q9SAR5.2 RecName: Full=Ankyrin repeat domain-containing protein 2A; Short=AtAKR2 && PF12796:Ankyrin repeats (3 copies)|PF17830:STI1 domain
ClCG10G017760	2.38644	3.33e-11	3.94e-10	maker-CGscf_0009-snap-gene-2.461	- && Q9FG08.2 RecName: Full=Histone-lysine N-methyltransferase ATXR4; AltName: Full=Protein SET DOMAIN GROUP 38; AltName: Full=Trithorax-related protein 4; Short=TRX-related protein 4; Flags: Precursor && PF04788:Protein of unknown function (DUF620)
ClCG02G022530	1.79843	3.36e-11	3.98e-10	maker-CGscf_0038-augustus-gene-1.435	- && Q66GR0.1 RecName: Full=Fasciclin-like arabinogalactan protein 17; Flags: Precursor && PF02469:Fasciclin domain
ClCG01G001520	-0.839587	3.39e-11	4.01e-10	snap_masked-CGscf_0024-processed-gene-3.396	- && Q40863.1 RecName: Full=Embryogenesis-associated protein EMB8 && PF00561:alpha/beta hydrolase fold
ClCG10G009160	-1.18449	3.49e-11	4.13e-10	maker-CGscf_0020-augustus-gene-2.356	- && Q94F62.2 RecName: Full=BRASSINOSTEROID INSENSITIVE 1-associated receptor kinase 1; Short=AtBAK1; Short=BRI1-associated receptor kinase 1; AltName: Full=Protein ELONGATED; AltName: Full=Somatic embryogenesis receptor kinase 3; Short=AtSERK3; AltName: Full=Somatic embryogenesis receptor-like kinase 3; Flags: Precursor && PF00069:Protein kinase domain|PF08263:Leucine rich repeat N-terminal doma…
ClCG09G007610	-1.12001	3.5e-11	4.14e-10	maker-CGscf_0001-augustus-gene-6.433	- && Q9M9Y5.1 RecName: Full=Probable galacturonosyltransferase 6 && PF01501:Glycosyl transferase family 8
ClCG04G007120	3.44643	3.51e-11	4.14e-10	augustus_masked-CGscf_0027-processed-gene-2.340	- && - && -
ClCG04G001410	-0.965511	3.55e-11	4.19e-10	maker-CGscf_0023-augustus-gene-0.254	- && Q8H1Q2.1 RecName: Full=Cytosolic Fe-S cluster assembly factor NBP35; AltName: Full=Nucleotide binding protein 35; Short=AtNBP35 && PF10609:NUBPL iron-transfer P-loop NTPase
ClCG00G002090	2.21637	3.64e-11	4.29e-10	augustus_masked-CGscf_0163-processed-gene-0.4	- && Q9SB61.1 RecName: Full=Zinc-finger homeodomain protein 2; Short=AtZHD2; AltName: Full=Homeobox protein 22; Short=AtHB-22; AltName: Full=Protein MATERNAL EFFECT EMBRYO ARREST 68 && PF04770:ZF-HD protein dimerisation region
ClCG01G008950	-5.89336	3.66e-11	4.31e-10	maker-CGscf_0019-augustus-gene-0.354	- && B9GIE4.3 RecName: Full=CASP-like protein 1B2; Short=PtCASPL1B2 && PF04535:Domain of unknown function (DUF588)
ClCG07G000460	-4.18861	3.8e-11	4.48e-10	maker-CGscf_0042-snap-gene-2.670	- && O22527.1 RecName: Full=Chlorophyllase-1; Short=AtCLH1; AltName: Full=Chlorophyll-chlorophyllido hydrolase 1; Short=Chlase 1; AltName: Full=Coronatine-induced protein 1; Short=CORI1 && PF07224:Chlorophyllase
ClCG05G007830	1.40143	3.93e-11	4.62e-10	maker-CGscf_0002-augustus-gene-12.467	- && Q9FJ81.1 RecName: Full=Protein COFACTOR ASSEMBLY OF COMPLEX C SUBUNIT B CCB2, chloroplastic; AltName: Full=Protein HIGH CHLOROPHYLL FLUORESCENCE 208; Flags: Precursor && PF05173:Dihydrodipicolinate reductase, C-terminus|PF11152:Cofactor assembly of complex C subunit B, CCB2/CCB4
ClCG05G013410	-1.38727	3.94e-11	4.64e-10	maker-CGscf_0002-augustus-gene-1.368	- && Q6M9M7.1 RecName: Full=Uncharacterized RNA methyltransferase pc1998 && -
ClCG10G012280	-2.45378	3.94e-11	4.64e-10	augustus_masked-CGscf_0009-processed-gene-9.347	- && - && -
ClCG03G000020	-1.20041	3.97e-11	4.66e-10	snap_masked-CGscf_0066-processed-gene-0.323	- && C0LGD7.2 RecName: Full=Probable LRR receptor-like serine/threonine-protein kinase At1g06840; Flags: Precursor && PF07714:Protein tyrosine kinase|PF08263:Leucine rich repeat N-terminal domain|PF13855:Leucine rich repeat
ClCG10G019120	1.36762	3.99e-11	4.69e-10	maker-CGscf_0009-augustus-gene-1.479	- && Q9LZS7.1 RecName: Full=GDSL esterase/lipase At5g03610; AltName: Full=Extracellular lipase At5g03610; Flags: Precursor && PF00657:GDSL-like Lipase/Acylhydrolase
ClCG03G001650	1.48633	4.05e-11	4.75e-10	maker-CGscf_0010-snap-gene-9.734	- && Q9FY06.2 RecName: Full=Inner membrane protein PPF-1, chloroplastic; AltName: Full=Post-floral-specific protein 1; Flags: Precursor && PF02096:60Kd inner membrane protein
ClCG01G003480	5.82264	4.38e-11	5.14e-10	maker-CGscf_0024-augustus-gene-1.412	- && F4IG60.1 RecName: Full=Protein LITTLE ZIPPER 1 && -
ClCG05G015970	-1.21559	4.39e-11	5.14e-10	maker-CGscf_0004-augustus-gene-9.343	- && Q8RXD3.1 RecName: Full=E3 ubiquitin-protein ligase AIP2; AltName: Full=ABI3-interacting protein 2; AltName: Full=RING-type E3 ubiquitin transferase AIP2 && PF13639:Ring finger domain
ClCG09G001000	-1.08475	4.45e-11	5.21e-10	maker-CGscf_0001-augustus-gene-0.531	- && Q9SYH1.1 RecName: Full=Probable GTP diphosphokinase RSH3, chloroplastic; AltName: Full=RelA/SpoT homolog 3; Short=AtRSH3; AltName: Full=ppGpp synthetase RSH3; Flags: Precursor && PF04607:Region found in RelA / SpoT proteins|PF13328:HD domain
ClCG09G003350	1.38071	4.45e-11	5.21e-10	maker-CGscf_0001-augustus-gene-2.489	- && Q8H0W0.1 RecName: Full=Protein LOW PSII ACCUMULATION 3, chloroplastic; Flags: Precursor && PF09353:Domain of unknown function (DUF1995)
ClCG01G023950	1.4486	4.46e-11	5.22e-10	maker-CGscf_0043-augustus-gene-1.592	- && F4JRP0.1 RecName: Full=Protein STICHEL-like 3 && PF13177:DNA polymerase III, delta subunit
ClCG01G009930	-1.06687	4.47e-11	5.22e-10	maker-CGscf_0011-augustus-gene-1.355	- && Q94CF0.1 RecName: Full=EH domain-containing protein 1; Short=AtEHD1 && PF16880:N-terminal EH-domain containing protein|PF18150:Domain of unknown function (DUF5600)|PF12763:Cytoskeletal-regulatory complex EF hand|PF00350:Dynamin family
ClCG03G001380	1.12067	4.5e-11	5.25e-10	augustus_masked-CGscf_0010-processed-gene-9.481	- && Q9XE58.2 RecName: Full=Scarecrow-like protein 14; Short=AtSCL14; AltName: Full=GRAS family protein 2; Short=AtGRAS-2 && PF03514:GRAS domain family
ClCG09G017190	1.03761	4.5e-11	5.26e-10	maker-CGscf_0022-augustus-gene-2.367	- && F4JJP1.1 RecName: Full=WEB family protein At4g27595, chloroplastic; Flags: Precursor && -
ClCG06G010520	1.10197	4.63e-11	5.4e-10	genemark-CGscf_0013-processed-gene-0.224	- && Q1EBV7.1 RecName: Full=Sodium/pyruvate cotransporter BASS2, chloroplastic; AltName: Full=Bile acid transporter 1; AltName: Full=Bile acid-sodium symporter family protein 2; Flags: Precursor && PF01758:Sodium Bile acid symporter family
ClCG05G005780	-1.07057	4.63e-11	5.4e-10	maker-CGscf_0002-augustus-gene-15.538	- && Q8VY21.1 RecName: Full=Tubby-like F-box protein 3; Short=AtTLP3 && PF01167:Tub family|PF00646:F-box domain
ClCG02G021940	1.39938	4.66e-11	5.43e-10	maker-CGscf_0038-augustus-gene-2.715	- && Q9FNJ9.1 RecName: Full=Probable 2-carboxy-D-arabinitol-1-phosphatase; Flags: Precursor && PF00300:Histidine phosphatase superfamily (branch 1)
ClCG10G010460	-4.21874	4.67e-11	5.44e-10	augustus_masked-CGscf_0020-processed-gene-5.537	- && - && -
ClCG10G006290	1.03602	4.69e-11	5.46e-10	augustus_masked-CGscf_0007-processed-gene-8.354	- && P11893.1 RecName: Full=50S ribosomal protein L24, chloroplastic; AltName: Full=CL24; Flags: Precursor && PF00467:KOW motif|PF17136:Ribosomal proteins 50S L24/mitochondrial 39S L24
ClCG04G001630	-1.756	4.75e-11	5.52e-10	maker-CGscf_0023-augustus-gene-1.420	- && Q9FN04.1 RecName: Full=Amino acid permease 4; AltName: Full=Amino acid transporter AAP4 && PF01490:Transmembrane amino acid transporter protein
ClCG04G000250	-1.56963	4.86e-11	5.65e-10	maker-CGscf_0067-snap-gene-0.447	- && Q9LXV5.1 RecName: Full=Nuclear transcription factor Y subunit A-1; Short=AtNF-YA-1; AltName: Full=Protein EMBRYO DEFECTIVE 2220; AltName: Full=Transcriptional activator HAP2A && PF02045:CCAAT-binding transcription factor (CBF-B/NF-YA) subunit B
ClCG09G006370	3.26516	4.87e-11	5.66e-10	snap_masked-CGscf_0001-processed-gene-5.261	- && - && -
ClCG09G017480	-2.65277	4.92e-11	5.71e-10	maker-CGscf_0022-snap-gene-1.422	- && - && -
ClCG03G005800	-2.89064	5.01e-11	5.81e-10	maker-CGscf_0010-augustus-gene-5.382	- && P43309.1 RecName: Full=Polyphenol oxidase, chloroplastic; Short=PPO; AltName: Full=Catechol oxidase; Flags: Precursor && PF12142:Polyphenol oxidase middle domain|PF00264:Common central domain of tyrosinase|PF12143:Protein of unknown function (DUF_B2219)
ClCG01G006270	-1.26769	5.08e-11	5.89e-10	maker-CGscf_0019-augustus-gene-4.356	- && - && -
ClCG10G003400	1.15613	5.09e-11	5.9e-10	maker-CGscf_0030-snap-gene-3.543	- && Q8H112.1 RecName: Full=PGR5-like protein 1A, chloroplastic; AltName: Full=Ferredoxin-plastoquinone reductase 1; Flags: Precursor && -
ClCG07G000570	1.0953	5.1e-11	5.91e-10	maker-CGscf_0042-augustus-gene-2.579	- && - && PF04720:PDDEXK-like family of unknown function
ClCG05G018680	2.4057	5.12e-11	5.93e-10	maker-CGscf_0004-augustus-gene-6.487	- && Q9SCV9.1 RecName: Full=Beta-galactosidase 3; Short=Lactase 3; Flags: Precursor && PF02140:Galactose binding lectin domain|PF17834:Beta-sandwich domain in beta galactosidase|PF01301:Glycosyl hydrolases family 35
ClCG08G013730	3.26602	5.18e-11	5.99e-10	maker-CGscf_0017-augustus-gene-3.564	- && Q9SK27.2 RecName: Full=Early nodulin-like protein 1; AltName: Full=Phytocyanin-like protein; Flags: Precursor && PF02298:Plastocyanin-like domain
ClCG02G005040	2.01515	5.23e-11	6.04e-10	maker-CGscf_0005s1645503e12290793-augustus-gene-9.674	- && Q6NKZ9.1 RecName: Full=Probable receptor-like serine/threonine-protein kinase At4g34500 && PF00069:Protein kinase domain
ClCG10G002470	-2.9644	5.26e-11	6.07e-10	maker-CGscf_0030-snap-gene-2.444	- && - && -
ClCG01G004910	-1.39332	5.27e-11	6.08e-10	maker-CGscf_0019-augustus-gene-5.704	- && Q38946.1 RecName: Full=Glutamate dehydrogenase 2; Short=GDH 2 && PF02812:Glu/Leu/Phe/Val dehydrogenase, dimerisation domain|PF00208:Glutamate/Leucine/Phenylalanine/Valine dehydrogenase
ClCG01G000710	-6.31724	5.28e-11	6.09e-10	snap_masked-CGscf_0024-processed-gene-3.643	- && P17541.1 RecName: Full=Acidic endochitinase; Flags: Precursor && PF00704:Glycosyl hydrolases family 18
ClCG05G012070	2.2931	5.28e-11	6.09e-10	maker-CGscf_0002-augustus-gene-5.362	- && - && -
ClCG02G016000	-3.32273	5.38e-11	6.2e-10	augustus_masked-CGscf_0006-processed-gene-5.322	- && - && PF00197:Trypsin and protease inhibitor
ClCG06G003810	1.34522	5.4e-11	6.22e-10	maker-CGscf_0003-augustus-gene-4.453	- && Q8L7L5.1 RecName: Full=AT-hook motif nuclear-localized protein 11 && PF03479:Plants and Prokaryotes Conserved (PCC) domain
ClCG07G008310	1.30602	5.41e-11	6.22e-10	maker-CGscf_0008-snap-gene-6.370	- && C0SVM5.1 RecName: Full=B-box zinc finger protein 19; AltName: Full=Protein DOUBLE B-BOX 1B; AltName: Full=Protein SALT TOLERANCE HOMOLOG 5 && PF00643:B-box zinc finger
ClCG09G002370	-4.18915	5.46e-11	6.28e-10	augustus_masked-CGscf_0001-processed-gene-2.390	- && - && -
ClCG05G025680	2.03898	5.59e-11	6.43e-10	maker-CGscf_0004-snap-gene-0.621	- && Q9S7E9.1 RecName: Full=Glutamate--glyoxylate aminotransferase 2; Short=AtGGT2; AltName: Full=Alanine aminotransferase GGT2; AltName: Full=Alanine--glyoxylate aminotransferase GGT2; AltName: Full=Alanine-2-oxoglutarate aminotransferase 2 && PF00155:Aminotransferase class I and II
ClCG07G006360	-1.25015	5.6e-11	6.44e-10	maker-CGscf_0018-augustus-gene-5.332	- && Q9C9X3.2 RecName: Full=Annexin D5; AltName: Full=AnnAt5 && PF00191:Annexin
ClCG11G008810	2.55477	5.61e-11	6.44e-10	augustus_masked-CGscf_0016-processed-gene-2.367	- && Q9LQ32.1 RecName: Full=Glucuronoxylan 4-O-methyltransferase 3 && PF04669:Polysaccharide biosynthesis
ClCG09G018420	-1.36934	5.67e-11	6.5e-10	genemark-CGscf_0022-processed-gene-0.38	- && Q9LV11.1 RecName: Full=ATPase 11, plasma membrane-type; AltName: Full=Proton pump 11 && PF00122:E1-E2 ATPase|PF00690:Cation transporter/ATPase, N-terminus|PF00702:haloacid dehalogenase-like hydrolase
ClCG03G003810	-2.45431	5.71e-11	6.54e-10	maker-CGscf_0010-augustus-gene-7.520	- && - && -
ClCG03G011020	1.46862	5.73e-11	6.57e-10	maker-CGscf_0032-snap-gene-3.431	- && Q6Z4P2.1 RecName: Full=Probable apyrase 2; Short=OsAPY2; AltName: Full=ATP-diphosphatase; AltName: Full=ATP-diphosphohydrolase; AltName: Full=Adenosine diphosphatase; Short=ADPase && PF01150:GDA1/CD39 (nucleoside phosphatase) family
ClCG09G008170	1.14055	5.73e-11	6.57e-10	maker-CGscf_0001-augustus-gene-7.369	- && - && PF04398:Protein of unknown function, DUF538
ClCG10G015890	1.78386	5.86e-11	6.71e-10	augustus_masked-CGscf_0009-processed-gene-5.371	- && - && PF01593:Flavin containing amine oxidoreductase
ClCG00G004260	3.93091	6.01e-11	6.88e-10	augustus_masked-CGscf_0330-processed-gene-0.3	- && Q9ZSY2.1 RecName: Full=Chaperone protein dnaJ 15; Short=AtDjB15; Short=AtJ15; AltName: Full=Protein ALTERED RESPONSE TO GRAVITY; Short=AtARG1 && PF00226:DnaJ domain
ClCG09G017740	-1.14978	6.14e-11	7.02e-10	augustus_masked-CGscf_0022-processed-gene-1.333	- && Q9SVL6.1 RecName: Full=Cold-regulated 413 plasma membrane protein 2; Short=AtCOR413-PM2 && PF05562:Cold acclimation protein WCOR413
ClCG10G000170	-1.87065	6.36e-11	7.26e-10	maker-CGscf_0030-snap-gene-0.581	- && Q9SHL8.1 RecName: Full=Protein PIN-LIKES 5; AltName: Full=Auxin efflux carrier-like protein 5 && PF03547:Membrane transport protein
ClCG06G002990	2.70913	6.49e-11	7.4e-10	maker-CGscf_0003-augustus-gene-3.422	- && - && -
ClCG05G019950	-3.59745	6.57e-11	7.5e-10	maker-CGscf_0004-snap-gene-5.557	- && O59952.1 RecName: Full=Lipase; AltName: Full=Triacylglycerol lipase; Flags: Precursor && PF01764:Lipase (class 3)
ClCG09G019720	-1.51194	6.73e-11	7.67e-10	maker-CGscf_0033-augustus-gene-3.615	- && - && PF04720:PDDEXK-like family of unknown function
ClCG09G008770	2.67251	6.77e-11	7.71e-10	snap_masked-CGscf_0001-processed-gene-8.247	- && Q9LJB4.1 RecName: Full=Malonyl-CoA:anthocyanidin 5-O-glucoside-6''-O-malonyltransferase; AltName: Full=Anthocyanin 5-aromatic acyltransferase-like protein; Short=At5MAT && PF02458:Transferase family
ClCG04G009830	-1.13468	6.8e-11	7.74e-10	maker-CGscf_0059-augustus-gene-0.730	- && - && PF04949:Transcriptional activator
ClCG06G015510	2.80026	6.81e-11	7.74e-10	maker-CGscf_0013-augustus-gene-6.490	- && Q9LFW3.2 RecName: Full=COBRA-like protein 4; Flags: Precursor && PF04833:COBRA-like protein
ClCG01G021440	1.84168	6.92e-11	7.87e-10	maker-CGscf_0015-augustus-gene-0.566	- && Q9M8S8.1 RecName: Full=Inositol-phosphate phosphatase; AltName: Full=L-galactose 1-phosphate phosphatase; AltName: Full=Myo-inositol monophosphatase && PF00459:Inositol monophosphatase family
ClCG10G014510	3.48643	6.92e-11	7.87e-10	maker-CGscf_0009-augustus-gene-6.429	- && Q9LFR3.1 RecName: Full=Gibberellin-regulated protein 14; AltName: Full=GAST1 protein homolog 14; Flags: Precursor && PF02704:Gibberellin regulated protein
ClCG01G015520	2.65406	6.96e-11	7.91e-10	genemark-CGscf_0015-processed-gene-6.17	- && Q9LSB1.1 RecName: Full=UDP-glucuronate:xylan alpha-glucuronosyltransferase 1; Short=UDP-GlcA:xylan glucuronyltransferase 1; AltName: Full=Glycogenin-like protein 1; AltName: Full=Plant glycogenin-like starch initiation protein 1; AltName: Full=Protein GLUCURONIC ACID SUBSTITUTION OF XYLAN 1; Short=AtGUX1 && PF01501:Glycosyl transferase family 8
ClCG05G025440	-1.06722	7.17e-11	8.14e-10	maker-CGscf_0004-augustus-gene-0.476	- && B9J587.1 RecName: Full=Pyrrolidone-carboxylate peptidase; AltName: Full=5-oxoprolyl-peptidase; AltName: Full=Pyroglutamyl-peptidase I; Short=PGP-I; Short=Pyrase && PF01470:Pyroglutamyl peptidase
ClCG02G024420	1.61647	7.2e-11	8.16e-10	maker-CGscf_0038-snap-gene-0.608	- && C0LU16.1 RecName: Full=Mediator of RNA polymerase II transcription subunit 21; AltName: Full=Mediator complex subunit 21; AltName: Full=RNAPII complex component SRB7 && PF11221:Subunit 21 of Mediator complex
ClCG09G016330	0.727612	7.23e-11	8.19e-10	augustus_masked-CGscf_0022-processed-gene-3.391	- && Q9LXC9.1 RecName: Full=Soluble inorganic pyrophosphatase 6, chloroplastic; AltName: Full=Inorganic pyrophosphatase 6; AltName: Full=Pyrophosphate phospho-hydrolase 6; Short=PPase 6; Flags: Precursor && PF00719:Inorganic pyrophosphatase
ClCG11G005030	-0.955633	7.25e-11	8.22e-10	maker-CGscf_0021-augustus-gene-5.590	- && Q8VWF8.2 RecName: Full=DNA-directed RNA polymerase 2, chloroplastic/mitochondrial; AltName: Full=NsRpoT-B; AltName: Full=T7 bacteriophage-type single subunit RNA polymerase 2; Flags: Precursor && PF14700:DNA-directed RNA polymerase N-terminal|PF00940:DNA-dependent RNA polymerase
ClCG05G020060	-2.46543	7.38e-11	8.36e-10	maker-CGscf_0004-snap-gene-5.551	- && Q9FF86.1 RecName: Full=BAHD acyltransferase DCR; AltName: Full=Protein DEFECTIVE IN CUTICULAR RIDGES; AltName: Full=Protein PERMEABLE LEAVES 3 && PF02458:Transferase family
ClCG10G016190	1.94842	7.43e-11	8.4e-10	maker-CGscf_0009-augustus-gene-4.481	- && Q9ZNZ7.3 RecName: Full=Ferredoxin-dependent glutamate synthase 1, chloroplastic/mitochondrial; AltName: Full=Fd-GOGAT 1; Flags: Precursor && PF04898:Glutamate synthase central domain|PF00310:Glutamine amidotransferases class-II|PF01645:Conserved region in glutamate synthase|PF01493:GXGXG motif
ClCG01G016970	2.05903	7.45e-11	8.43e-10	augustus_masked-CGscf_0015-processed-gene-4.71	- && Q9FH92.1 RecName: Full=Protein IRX15-LIKE && PF04669:Polysaccharide biosynthesis
ClCG02G022500	1.30654	7.48e-11	8.46e-10	maker-CGscf_0038-augustus-gene-1.485	- && Q9C585.2 RecName: Full=Ubiquitin carboxyl-terminal hydrolase 8; AltName: Full=Deubiquitinating enzyme 8; Short=AtUBP8; AltName: Full=Ubiquitin thioesterase 8; AltName: Full=Ubiquitin-specific-processing protease 8 && PF00443:Ubiquitin carboxyl-terminal hydrolase
ClCG05G004920	-1.49997	7.56e-11	8.53e-10	maker-CGscf_0002-augustus-gene-16.483	- && Q9SV13.1 RecName: Full=Sulfate transporter 3.1; AltName: Full=AST12; AltName: Full=AtST1 && PF00916:Sulfate permease family|PF01740:STAS domain
ClCG08G009220	4.61124	7.75e-11	8.75e-10	genemark-CGscf_0026-processed-gene-0.116	- && Q9S851.1 RecName: Full=Protein CUP-SHAPED COTYLEDON 3; AltName: Full=NAC domain-containing protein 31; Short=ANAC031; AltName: Full=NAC domain-containing protein CUC3 && PF02365:No apical meristem (NAM) protein
ClCG05G009340	1.81909	7.97e-11	8.99e-10	maker-CGscf_0002-augustus-gene-10.405	- && F4I114.1 RecName: Full=Probable serine/threonine-protein kinase At1g09600 && PF00069:Protein kinase domain
ClCG01G012910	4.63675	8.34e-11	9.4e-10	maker-CGscf_0029-augustus-gene-1.413	- && Q9XGY7.1 RecName: Full=Alcohol-forming fatty acyl-CoA reductase && PF07993:Male sterility protein
ClCG02G004920	5.54265	8.36e-11	9.41e-10	snap_masked-CGscf_0005s1645503e12290793-processed-gene-9.332	- && F4JVB8.1 RecName: Full=Protein RADIALIS-like 1; Short=AtRL1; Short=Protein RAD-like 1; AltName: Full=Protein RADIALIS-LIKE SANT/MYB 2; Short=Protein RSM2 && -
ClCG09G000120	-2.75782	8.36e-11	9.41e-10	augustus_masked-CGscf_0001-processed-gene-0.339	- && - && PF05553:Cotton fibre expressed protein
ClCG11G003510	-1.30851	8.41e-11	9.46e-10	maker-CGscf_0021-augustus-gene-3.550	- && - && PF00627:UBA/TS-N domain
ClCG10G014230	1.70804	8.52e-11	9.58e-10	maker-CGscf_0009-augustus-gene-7.441	- && - && -
ClCG06G017450	1.59113	8.78e-11	9.87e-10	augustus_masked-CGscf_0013-processed-gene-8.633	- && Q43467.1 RecName: Full=Elongation factor Tu, chloroplastic; Short=EF-Tu; Flags: Precursor && PF03144:Elongation factor Tu domain 2|PF03143:Elongation factor Tu C-terminal domain|PF00009:Elongation factor Tu GTP binding domain
ClCG05G001370	-2.45073	9.5e-11	1.07e-09	maker-CGscf_0002-snap-gene-19.654	- && Q6VAA8.1 RecName: Full=UDP-glycosyltransferase 91D1 && PF00201:UDP-glucoronosyl and UDP-glucosyl transferase
ClCG04G009310	-2.44312	9.57e-11	1.07e-09	maker-CGscf_0027-augustus-gene-0.479	- && Q9SJL2.2 RecName: Full=Heavy metal-associated isoprenylated plant protein 5; Short=AtHIP05; AltName: Full=Farnesylated protein 2; Short=AtFP2; Flags: Precursor && PF00403:Heavy-metal-associated domain
ClCG01G022190	-2.74244	9.58e-11	1.07e-09	maker-CGscf_0015-augustus-gene-0.534	- && - && -
ClCG11G001620	-1.01134	9.66e-11	1.08e-09	maker-CGscf_0021-augustus-gene-1.600	- && - && -
ClCG05G006560	1.46094	9.67e-11	1.08e-09	genemark-CGscf_0002-processed-gene-14.42	- && Q8RWG2.1 RecName: Full=Protein high chlorophyll fluorescent 107; Flags: Precursor && -
ClCG01G016300	1.45157	9.7e-11	1.08e-09	maker-CGscf_0015-augustus-gene-5.432	- && Q9SVM0.1 RecName: Full=BTB/POZ domain-containing protein At3g50780 && -
ClCG05G006690	2.49209	9.69e-11	1.08e-09	genemark-CGscf_0002-processed-gene-14.123	- && Q9LUV2.1 RecName: Full=Stress-response A/B barrel domain-containing protein HS1; AltName: Full=Pop3 family protein At3g17210; AltName: Full=Protein HEAT STABLE 1; Short=AtHS1 && PF07876:Stress responsive A/B Barrel Domain
ClCG08G009970	-3.32219	9.69e-11	1.08e-09	maker-CGscf_0017-augustus-gene-6.785	- && Q8VWQ5.1 RecName: Full=Probable WRKY transcription factor 50; AltName: Full=WRKY DNA-binding protein 50 && PF03106:WRKY DNA -binding domain
ClCG11G016470	1.72418	9.94e-11	1.11e-09	maker-CGscf_0014-augustus-gene-2.448	- && - && -
ClCG10G013120	3.8109	9.99e-11	1.12e-09	maker-CGscf_0009-augustus-gene-8.466	- && Q8LNZ5.1 RecName: Full=Probable xyloglucan endotransglucosylase/hydrolase protein B; AltName: Full=VaXTH2; Flags: Precursor && PF00722:Glycosyl hydrolases family 16|PF06955:Xyloglucan endo-transglycosylase (XET) C-terminus
ClCG05G004510	-4.34865	1.03e-10	1.15e-09	augustus_masked-CGscf_0002-processed-gene-16.423	- && P19873.1 RecName: Full=Inhibitor of trypsin and hageman factor; AltName: Full=CMTI-V && PF00280:Potato inhibitor I family
ClCG08G006700	-3.5122	1.03e-10	1.15e-09	genemark-CGscf_0026-processed-gene-3.165	- && - && -
ClCG09G009880	1.66391	1.06e-10	1.18e-09	genemark-CGscf_0001-processed-gene-9.148	- && Q9LHP4.1 RecName: Full=Receptor-like protein kinase 2; Flags: Precursor && PF08263:Leucine rich repeat N-terminal domain|PF07714:Protein tyrosine kinase|PF13855:Leucine rich repeat
ClCG11G008090	2.11102	1.06e-10	1.18e-09	augustus_masked-CGscf_0016-processed-gene-4.312	- && - && -
ClCG01G024690	1.30672	1.07e-10	1.19e-09	maker-CGscf_0043-augustus-gene-1.560	- && - && PF07103:Protein of unknown function (DUF1365)
ClCG01G011230	-5.74476	1.09e-10	1.22e-09	maker-CGscf_0011-snap-gene-5.349	- && - && -
ClCG05G019560	-1.54555	1.1e-10	1.22e-09	maker-CGscf_0004-augustus-gene-5.531	- && D0EL35.2 RecName: Full=CST complex subunit CTC1; AltName: Full=Protein CONSERVED TELOMERE MAINTENANCE COMPONENT 1; Short=AtCTC1 && PF15491:CST, telomere maintenance, complex subunit CTC1
ClCG03G014450	1.09416	1.1e-10	1.22e-09	augustus_masked-CGscf_0012-processed-gene-6.6	- && - && -
ClCG05G008870	-1.48511	1.1e-10	1.22e-09	maker-CGscf_0002-augustus-gene-11.406	- && Q9LV04.1 RecName: Full=Probable plastid-lipid-associated protein 14, chloroplastic; Short=AtPap14; AltName: Full=Fibrillin-11; AltName: Full=OBP3-responsive protein 1; Flags: Precursor && PF00069:Protein kinase domain
ClCG05G010960	3.99114	1.1e-10	1.22e-09	augustus_masked-CGscf_0002-processed-gene-8.361	- && - && -
ClCG01G008010	0.943566	1.11e-10	1.23e-09	genemark-CGscf_0019-processed-gene-2.62	- && Q9LHE3.1 RecName: Full=Protein ASPARTIC PROTEASE IN GUARD CELL 2; Short=AtASPG2; Flags: Precursor && PF14541:Xylanase inhibitor C-terminal|PF14543:Xylanase inhibitor N-terminal
ClCG10G020310	-1.31101	1.12e-10	1.24e-09	genemark-CGscf_0009-processed-gene-0.43	- && - && PF04520:Senescence regulator
ClCG09G010910	2.12037	1.13e-10	1.25e-09	maker-CGscf_0001-augustus-gene-10.500	- && - && -
ClCG04G005370	1.72754	1.13e-10	1.25e-09	maker-CGscf_0056-augustus-gene-0.656	- && O49044.1 RecName: Full=Superoxide dismutase [Cu-Zn] 2 && PF00080:Copper/zinc superoxide dismutase (SODC)
ClCG09G002570	-3.1384	1.14e-10	1.26e-09	augustus_masked-CGscf_0001-processed-gene-2.400	- && - && -
ClCG08G015420	-1.31215	1.14e-10	1.26e-09	maker-CGscf_0017-augustus-gene-2.525	- && P0C7Q8.1 RecName: Full=Protein DA1; AltName: Full=Protein SUPPRESSOR OF LARGE SEED AND ORGAN PHENOTYPES OF DA1-1 1 && PF00412:LIM domain|PF12315:Protein DA1
ClCG07G014970	-1.87584	1.15e-10	1.27e-09	augustus_masked-CGscf_0034-processed-gene-2.406	- && - && -
ClCG08G015690	3.49803	1.16e-10	1.28e-09	augustus_masked-CGscf_0017-processed-gene-1.451	- && Q9SX78.1 RecName: Full=Probable carboxylesterase 2; AltName: Full=AtCXE2 && PF07859:alpha/beta hydrolase fold
ClCG02G008430	3.68425	1.17e-10	1.29e-09	maker-CGscf_0005s1645503e12290793-augustus-gene-4.317	- && Q9LJ45.1 RecName: Full=Cyclin-U1-1; Short=CycU1;1; AltName: Full=Cyclin-P2.1; Short=CycP2;1 && PF08613:Cyclin
ClCG05G023400	-2.72159	1.17e-10	1.29e-09	augustus_masked-CGscf_0004-processed-gene-2.330	- && - && -
ClCG07G016620	-5.69958	1.17e-10	1.3e-09	augustus_masked-CGscf_0034-processed-gene-0.421	- && - && -
ClCG09G003480	3.38774	1.19e-10	1.31e-09	maker-CGscf_0001-augustus-gene-3.536	- && Q8S9J6.1 RecName: Full=Aspartyl protease family protein At5g10770; Flags: Precursor && PF14541:Xylanase inhibitor C-terminal|PF14543:Xylanase inhibitor N-terminal
ClCG05G020360	1.95259	1.2e-10	1.32e-09	genemark-CGscf_0004-processed-gene-4.186	- && Q9FG65.1 RecName: Full=Cytochrome P450 81D1 && PF00067:Cytochrome P450
ClCG09G019310	-1.96358	1.21e-10	1.33e-09	genemark-CGscf_0033-processed-gene-3.173	- && F4JTP5.1 RecName: Full=Serine/threonine-protein kinase STY46; AltName: Full=Serine/threonine/tyrosine-protein kinase 46 && PF07714:Protein tyrosine kinase
ClCG00G005250	-3.1	1.21e-10	1.33e-09	genemark-CGscf_0509-processed-gene-0.4	- && Q9SR72.1 RecName: Full=Germin-like protein subfamily 3 member 2; Flags: Precursor && PF00190:Cupin
ClCG02G001390	2.64472	1.22e-10	1.34e-09	maker-CGscf_0047-augustus-gene-1.687	- && Q9SUC9.1 RecName: Full=Uncharacterized GPI-anchored protein At4g28100; Flags: Precursor && -
ClCG00G000060	-3.98477	1.24e-10	1.36e-09	maker-CGscf_0078-augustus-gene-0.220	- && Q8VYY4.1 RecName: Full=Probable sodium/metabolite cotransporter BASS6, chloroplastic; AltName: Full=Bile acid transporter 4; AltName: Full=Bile acid-sodium symporter family protein 6; Flags: Precursor && PF01758:Sodium Bile acid symporter family
ClCG05G022430	-0.955438	1.24e-10	1.36e-09	maker-CGscf_0004-snap-gene-2.576	- && Q9XI60.1 RecName: Full=Lipid phosphate phosphatase 2; Short=AtLPP2; AltName: Full=Phosphatidic acid phosphatase 2; Short=AtPAP2; AltName: Full=Prenyl diphosphate phosphatase && PF01569:PAP2 superfamily
ClCG05G005650	-1.39759	1.25e-10	1.37e-09	maker-CGscf_0002-augustus-gene-15.547	- && Q8LAN3.1 RecName: Full=Probable prolyl 4-hydroxylase 4; Short=AtP4H4 && PF13640:2OG-Fe(II) oxygenase superfamily
ClCG01G003470	2.29213	1.25e-10	1.38e-09	maker-CGscf_0024-augustus-gene-1.449	- && Q9LQ10.1 RecName: Full=Probable aminotransferase ACS10 && PF00155:Aminotransferase class I and II
ClCG05G024780	1.59874	1.26e-10	1.38e-09	maker-CGscf_0004-augustus-gene-1.465	- && Q9LV16.2 RecName: Full=Hydroxyproline O-galactosyltransferase GALT6; AltName: Full=Beta-1,3-galactosyltransferase 19 && PF00337:Galactoside-binding lectin|PF01762:Galactosyltransferase
ClCG07G016550	-2.4333	1.27e-10	1.4e-09	maker-CGscf_0034-augustus-gene-1.488	- && Q8IXU6.1 RecName: Full=Solute carrier family 35 member F2 && PF06027:Solute carrier family 35
ClCG05G015100	-1.77721	1.3e-10	1.42e-09	maker-CGscf_0004-snap-gene-10.374	- && O81905.1 RecName: Full=Receptor-like serine/threonine-protein kinase SD1-8; AltName: Full=Arabidopsis thaliana receptor kinase 3; AltName: Full=S-domain-1 (SD1) receptor kinase 8; Short=SD1-8; Flags: Precursor && PF01453:D-mannose binding lectin|PF11883:Domain of unknown function (DUF3403)|PF00954:S-locus glycoprotein domain|PF08276:PAN-like domain
ClCG04G009550	-2.95945	1.33e-10	1.45e-09	maker-CGscf_0059-snap-gene-0.843	- && Q9ZQ96.1 RecName: Full=UDP-glycosyltransferase 73C3 && PF00201:UDP-glucoronosyl and UDP-glucosyl transferase
ClCG11G015300	2.09615	1.35e-10	1.47e-09	maker-CGscf_0014-augustus-gene-3.510	- && Q8LBV4.1 RecName: Full=Uncharacterized methyltransferase At1g78140, chloroplastic; Flags: Precursor && PF08241:Methyltransferase domain
ClCG10G003070	-1.21858	1.39e-10	1.52e-09	maker-CGscf_0030-augustus-gene-3.474	- && - && -
ClCG05G026110	1.2528	1.43e-10	1.56e-09	maker-CGscf_0071-snap-gene-0.590	- && A1L4V7.1 RecName: Full=D-cysteine desulfhydrase 2, mitochondrial; AltName: Full=AtD-CDes1; Short=D-CDes1; Flags: Precursor && -
ClCG07G016510	2.51378	1.43e-10	1.56e-09	augustus_masked-CGscf_0034-processed-gene-1.408	- && - && -
ClCG05G008580	-4.01588	1.47e-10	1.61e-09	maker-CGscf_0002-snap-gene-11.506	- && P23472.2 RecName: Full=Hevamine-A; Includes: RecName: Full=Chitinase; Includes: RecName: Full=Lysozyme; Flags: Precursor && PF00704:Glycosyl hydrolases family 18
ClCG09G022350	3.33259	1.48e-10	1.61e-09	maker-CGscf_0033-augustus-gene-0.477	- && Q9S728.1 RecName: Full=Protodermal factor 1; Flags: Precursor && -
ClCG06G008840	2.36932	1.5e-10	1.64e-09	maker-CGscf_0003-augustus-gene-13.347	- && Q9ZSY8.1 RecName: Full=Auxin-responsive protein IAA27; AltName: Full=Auxin-induced protein 27; AltName: Full=Indoleacetic acid-induced protein 27; AltName: Full=Phytochrome-associated protein 2 && PF02309:AUX/IAA family
ClCG08G008700	-0.958351	1.52e-10	1.66e-09	maker-CGscf_0026-snap-gene-0.584	- && Q9P4S5.2 RecName: Full=CCA tRNA nucleotidyltransferase, mitochondrial; AltName: Full=CCA-adding enzyme; AltName: Full=tRNA CCA-pyrophosphorylase; AltName: Full=tRNA adenylyltransferase; AltName: Full=tRNA nucleotidyltransferase; Flags: Precursor && PF01743:Poly A polymerase head domain
ClCG01G024640	1.33961	1.53e-10	1.66e-09	augustus_masked-CGscf_0043-processed-gene-1.462	- && Q8IYT4.3 RecName: Full=Katanin p60 ATPase-containing subunit A-like 2; Short=Katanin p60 subunit A-like 2; AltName: Full=p60 katanin-like 2 && PF00004:ATPase family associated with various cellular activities (AAA)|PF17862:AAA+ lid domain
ClCG03G013020	1.26002	1.53e-10	1.66e-09	maker-CGscf_0012-augustus-gene-3.290	- && Q94CJ8.3 RecName: Full=Zinc finger CCCH domain-containing protein 55; Short=AtC3H55 && PF00642:Zinc finger C-x8-C-x5-C-x3-H type (and similar)|PF00076:RNA recognition motif. (a.k.a. RRM, RBD, or RNP domain)
ClCG01G005310	1.62243	1.54e-10	1.67e-09	maker-CGscf_0019-snap-gene-5.801	- && Q9M4G5.1 RecName: Full=Phosphoglucomutase, chloroplastic; Short=PGM; AltName: Full=Glucose phosphomutase; Flags: Precursor && PF02880:Phosphoglucomutase/phosphomannomutase, alpha/beta/alpha domain III|PF02879:Phosphoglucomutase/phosphomannomutase, alpha/beta/alpha domain II|PF02878:Phosphoglucomutase/phosphomannomutase, alpha/beta/alpha domain I
ClCG05G000930	1.05196	1.56e-10	1.69e-09	maker-CGscf_0002-augustus-gene-20.562	- && Q9M158.2 RecName: Full=Rhodanese-like domain-containing protein 4, chloroplastic; AltName: Full=Protein THYLAKOID RHODANESE-LIKE; AltName: Full=Sulfurtransferase 4; Short=AtStr4; Flags: Precursor && -
ClCG11G002300	1.56509	1.6e-10	1.74e-09	genemark-CGscf_0021-processed-gene-2.39	- && Q8W593.1 RecName: Full=Probable lactoylglutathione lyase, chloroplastic; AltName: Full=Glyoxalase I; Flags: Precursor && PF00903:Glyoxalase/Bleomycin resistance protein/Dioxygenase superfamily
ClCG07G008880	-1.14741	1.61e-10	1.75e-09	maker-CGscf_0008-augustus-gene-7.305	- && P43557.1 RecName: Full=Protein FMP32, mitochondrial; AltName: Full=Found in mitochondrial proteome protein 32; Flags: Precursor && PF07798:Protein of unknown function (DUF1640)
ClCG02G007720	2.39077	1.64e-10	1.78e-09	maker-CGscf_0005s1645503e12290793-augustus-gene-5.346	- && Q6AWY6.2 RecName: Full=Growth-regulating factor 3; Short=OsGRF3; AltName: Full=Transcription activator GRF3 && PF08880:QLQ|PF08879:WRC
ClCG10G009530	2.64251	1.67e-10	1.81e-09	maker-CGscf_0020-augustus-gene-4.378	- && Q9FMF5.2 RecName: Full=Root phototropism protein 3; AltName: Full=BTB/POZ domain-containing protein RPT3; AltName: Full=Non-phototropic hypocotyl protein 3 && PF03000:NPH3 family
ClCG05G004910	5.13129	1.68e-10	1.82e-09	maker-CGscf_0002-augustus-gene-16.484	- && Q8L4D8.1 RecName: Full=Protein IQ-DOMAIN 31 && PF13178:Protein of unknown function (DUF4005)|PF00612:IQ calmodulin-binding motif
ClCG03G004060	-1.43973	1.7e-10	1.84e-09	maker-CGscf_0010-augustus-gene-7.470	- && Q39817.1 RecName: Full=Calnexin homolog; Flags: Precursor && PF00262:Calreticulin family
ClCG05G003840	1.48959	1.71e-10	1.85e-09	maker-CGscf_0002-augustus-gene-17.589	- && Q9LIR6.1 RecName: Full=Beta-amylase 1, chloroplastic; AltName: Full=1,4-alpha-D-glucan maltohydrolase; AltName: Full=Beta-amylase 7; AltName: Full=Thioredoxin-regulated beta-amylase; Short=TR-BAMY; Flags: Precursor && PF01373:Glycosyl hydrolase family 14
ClCG03G004680	-0.952393	1.72e-10	1.86e-09	maker-CGscf_0010-augustus-gene-6.488	- && Q6Z1D5.1 RecName: Full=Autophagy-related protein 8C; AltName: Full=Autophagy-related ubiquitin-like modifier ATG8C; Flags: Precursor >A2YS06.2 RecName: Full=Autophagy-related protein 8C; AltName: Full=Autophagy-related ubiquitin-like modifier ATG8C; Flags: Precursor && PF02991:Autophagy protein Atg8 ubiquitin like
ClCG03G005960	1.31091	1.81e-10	1.95e-09	maker-CGscf_0010-snap-gene-5.468	- && P73625.1 RecName: Full=Endonuclease MutS2 && PF01713:Smr domain|PF00488:MutS domain V
ClCG01G024150	-5.79371	1.82e-10	1.96e-09	genemark-CGscf_0043-processed-gene-1.81	- && D4N502.1 RecName: Full=Codeine O-demethylase && PF14226:non-haem dioxygenase in morphine synthesis N-terminal|PF03171:2OG-Fe(II) oxygenase superfamily
ClCG11G010820	-3.55845	1.82e-10	1.96e-09	maker-CGscf_0028-augustus-gene-2.396	- && Q9FWX7.1 RecName: Full=ABC transporter B family member 11; Short=ABC transporter ABCB.11; Short=AtABCB11; AltName: Full=Multidrug resistance protein 8; AltName: Full=P-glycoprotein 11 && PF00005:ABC transporter|PF00664:ABC transporter transmembrane region
ClCG01G018820	1.26004	1.82e-10	1.97e-09	maker-CGscf_0015-augustus-gene-2.548	- && - && -
ClCG05G010870	1.36001	1.83e-10	1.97e-09	maker-CGscf_0002-augustus-gene-8.379	- && Q08DJ7.1 RecName: Full=Protein AAR2 homolog; AltName: Full=AAR2 splicing factor homolog && PF05282:AAR2 protein
ClCG02G018940	1.77588	1.83e-10	1.97e-09	maker-CGscf_0006-augustus-gene-1.464	- && Q9LVM2.1 RecName: Full=NAD(P)H-quinone oxidoreductase subunit N, chloroplastic; AltName: Full=NAD(P)H dehydrogenase subunit N; Short=NDH subunit N; Short=NDH-N; AltName: Full=NADH-plastoquinone oxidoreductase subunit N; Flags: Precursor && PF11909:NADH-quinone oxidoreductase cyanobacterial subunit N
ClCG08G013390	1.85108	1.83e-10	1.97e-09	maker-CGscf_0017-augustus-gene-3.535	- && - && -
ClCG07G011000	4.95128	1.84e-10	1.98e-09	maker-CGscf_0008-augustus-gene-10.373	- && O23038.2 RecName: Full=Probable pectinesterase 8; Short=PE 8; AltName: Full=Pectin methylesterase 2; Short=AtPME2; AltName: Full=Pectin methylesterase 8; Short=AtPME8; Flags: Precursor && PF01095:Pectinesterase
ClCG11G001580	-1.34553	1.86e-10	2e-09	augustus_masked-CGscf_0021-processed-gene-1.449	- && Q93ZH2.2 RecName: Full=Nuclear transcription factor Y subunit A-3; Short=AtNF-YA-3; AltName: Full=Transcriptional activator HAP2C && PF02045:CCAAT-binding transcription factor (CBF-B/NF-YA) subunit B
ClCG03G007780	-1.21569	1.89e-10	2.03e-09	genemark-CGscf_0010-processed-gene-2.181	- && Q9S7Y1.1 RecName: Full=Transcription factor bHLH30; AltName: Full=Basic helix-loop-helix protein 30; Short=AtbHLH30; Short=bHLH 30; AltName: Full=Transcription factor EN 53; AltName: Full=bHLH transcription factor bHLH030 && PF00010:Helix-loop-helix DNA-binding domain
ClCG05G019480	2.5	1.9e-10	2.04e-09	augustus_masked-CGscf_0004-processed-gene-5.415	- && Q8LGM7.1 RecName: Full=Molybdenum cofactor sulfurase; Short=MCS; Short=MOS; Short=MoCo sulfurase; AltName: Full=Molybdenum cofactor sulfurtransferase && -
ClCG07G004230	-2.95923	1.91e-10	2.06e-09	maker-CGscf_0049-augustus-gene-1.631	- && Q39224.1 RecName: Full=Protein SRG1; Short=AtSRG1; AltName: Full=Protein SENESCENCE-RELATED GENE 1 && PF03171:2OG-Fe(II) oxygenase superfamily|PF14226:non-haem dioxygenase in morphine synthesis N-terminal
ClCG03G015400	1.27334	1.95e-10	2.09e-09	maker-CGscf_0012-augustus-gene-7.386	- && - && PF00903:Glyoxalase/Bleomycin resistance protein/Dioxygenase superfamily
ClCG09G018960	1.79423	1.96e-10	2.1e-09	maker-CGscf_0033-augustus-gene-3.590	- && Q94AY1.1 RecName: Full=L-aspartate oxidase, chloroplastic; AltName: Full=Protein FLAGELLIN-INSENSITIVE 4; Flags: Precursor && PF00890:FAD binding domain|PF02910:Fumarate reductase flavoprotein C-term
ClCG02G003580	1.42504	1.96e-10	2.1e-09	maker-CGscf_0052-augustus-gene-0.453	- && - && PF04783:Protein of unknown function (DUF630)|PF04782:Protein of unknown function (DUF632)
ClCG09G016080	-1.35193	1.98e-10	2.12e-09	maker-CGscf_0022-augustus-gene-4.468	- && Q9D967.1 RecName: Full=Magnesium-dependent phosphatase 1; Short=MDP-1 && PF12689:Acid Phosphatase
ClCG07G007850	-5.81788	1.98e-10	2.12e-09	maker-CGscf_0008-augustus-gene-4.331	- && Q9FFS3.1 RecName: Full=Probable WRKY transcription factor 24; AltName: Full=WRKY DNA-binding protein 24 && PF03106:WRKY DNA -binding domain
ClCG08G015320	-1.1479	1.98e-10	2.12e-09	snap_masked-CGscf_0017-processed-gene-2.303	- && - && -
ClCG02G003000	1.26355	1.99e-10	2.13e-09	genemark-CGscf_0052-processed-gene-0.121	- && F4IV66.1 RecName: Full=Ribonuclease E/G-like protein, chloroplastic; Short=RNase E/G-like protein; AltName: Full=RNase E; Flags: Precursor && PF10150:Ribonuclease E/G family|PF00686:Starch binding domain
ClCG06G012380	1.53424	2e-10	2.14e-09	genemark-CGscf_0013-processed-gene-3.54	- && C0LGK9.1 RecName: Full=Probable LRR receptor-like serine/threonine-protein kinase At2g24230; Flags: Precursor && PF07714:Protein tyrosine kinase|PF13855:Leucine rich repeat
ClCG08G004160	-2.89805	2e-10	2.14e-09	augustus_masked-CGscf_0050-processed-gene-1.25	- && P02879.1 RecName: Full=Ricin; Contains: RecName: Full=Ricin A chain; AltName: Full=rRNA N-glycosidase; Contains: RecName: Full=Linker peptide; Contains: RecName: Full=Ricin B chain; Flags: Precursor && PF00652:Ricin-type beta-trefoil lectin domain
ClCG09G012040	2.62766	2e-10	2.14e-09	maker-CGscf_0001-augustus-gene-13.341	- && Q9C5C4.1 RecName: Full=Acetylornithine deacetylase; AltName: Full=N-acetylornithinase; Short=AO; Short=Acetylornithinase; Short=NAO && PF07687:Peptidase dimerisation domain|PF01546:Peptidase family M20/M25/M40
ClCG04G008400	-1.1578	2.07e-10	2.21e-09	augustus_masked-CGscf_0027-processed-gene-1.411	- && Q9FZ84.1 RecName: Full=Glycine-rich RNA-binding protein 6, mitochondrial; Short=AtGR-RBP6; AltName: Full=AtRBG6; Flags: Precursor && PF00076:RNA recognition motif. (a.k.a. RRM, RBD, or RNP domain)
ClCG06G017910	2.01193	2.07e-10	2.21e-09	augustus_masked-CGscf_0013-processed-gene-8.654	- && P27819.1 RecName: Full=Acetolactate synthase 3, chloroplastic; AltName: Full=ALS III; AltName: Full=Acetohydroxy-acid synthase III; AltName: Full=Acetolactate synthase III; Flags: Precursor && PF00205:Thiamine pyrophosphate enzyme, central domain|PF02776:Thiamine pyrophosphate enzyme, N-terminal TPP binding domain|PF02775:Thiamine pyrophosphate enzyme, C-terminal TPP binding domain
ClCG02G001100	-2.95245	2.07e-10	2.21e-09	genemark-CGscf_0047-processed-gene-1.152	- && Q9SKT1.1 RecName: Full=Ethylene-responsive transcription factor ERF053 && PF00847:AP2 domain
ClCG11G005460	-0.911504	2.08e-10	2.22e-09	maker-CGscf_0021-augustus-gene-5.657	- && Q9C942.1 RecName: Full=Caffeoylshikimate esterase; AltName: Full=Lysophospholipase 2; Short=LysoPL2 && PF12146:Serine aminopeptidase, S33
[truncated: 6,419 more rows]

## Sheet: PRD5vsCSD5
gene_id	log2foldchange	pvalue	padjust	gene_name	gene_description
[truncated: 2,862 more rows]

## Sheet: PRD10vsCSD10
gene_id	log2foldchange	pvalue	padjust	gene_name	gene_description
[truncated: 406 more rows]

[truncated: 7 more sheets: PRD15vsCSD15, CSD5vsCSD0_DEG, CSD10vsCSD0_DEG, CSD15vsCSD0_DEG, PRD5vsPRD0_DEG, PRD10vsPRD0_DEG, PRD15vsPRD0_DEG]
